# Supplementary material for: Mechanistic understanding of human SLFN11
Source: Nat Commun. 2022 Sep 17;13:5464. doi: 10.1038/s41467-022-33123-0 (PMC9482658; doi:10.1038/s41467-022-33123-0)
Supplement: Supplementary file 4 — Source Data [file 41467_2022_33123_MOESM4_ESM.xlsx]

## Sheet: Fig. 3b
	Signal:	First derivative (ratio)
	Capillary:	1	2	3
	Temperature [°C]	SLFN11	SLFN11 + ssDNA	SLFN11 + dsDNA
	35.09	-0.000281774	5.23025e-06	0.000393205
	35.206	-0.000257551	1.65094e-05	0.000373307
	35.355	-0.000226647	3.11137e-05	0.000348284
	35.474	-0.000202115	4.28933e-05	0.000328787
	35.593	-0.00017786	5.47158e-05	0.000309887
	35.713	-0.000153613	6.67261e-05	0.000291472
	35.802	-0.000135789	7.56842e-05	0.000278298
	35.951	-0.000106351	9.07363e-05	0.000257342
	36.104	-7.67273e-05	0.000106224	0.000237482
	36.19	-6.02953e-05	0.000114964	0.00022712
	36.283	-4.27738e-05	0.0001244	0.000216658
	36.373	-2.60397e-05	0.000133512	0.000207303
	36.488	-4.8961e-06	0.000145133	0.000196484
	36.608	1.68827e-05	0.000157168	0.00018661
	36.697	3.29143e-05	0.000166018	0.00018022
	36.757	4.36665e-05	0.000171925	0.000176358
	36.846	5.95727e-05	0.000180589	0.000171266
	36.936	7.56484e-05	0.000189212	0.000166837
	37.055	9.69152e-05	0.00020033	0.000161984
	37.175	0.000118396	0.000211125	0.000158046
	37.264	0.000134407	0.000218824	0.000155567
	37.354	0.000150667	0.000226296	0.000153275
	37.473	0.00017231	0.00023565	0.000150244
	37.533	0.000183295	0.000240124	0.000148559
	37.652	0.000205253	0.000248492	0.000144489
	37.772	0.000227665	0.00025623	0.000138724
	37.835	0.000239544	0.000260004	0.000134706
	37.951	0.000261589	0.000266444	0.000124901
	38.07	0.000284149	0.000272395	0.00011089
	38.16	0.000300642	0.000276511	9.74682e-05
	38.249	0.000302797	0.000273386	0.000103045
	38.339	0.000303358	0.000270168	0.000109307
	38.428	0.000308905	0.000270666	0.000104532
	38.578	0.000301056	0.000265368	0.000122471
	38.667	0.000294614	0.000263162	0.000134771
	38.816	0.000281326	0.000260671	0.00015886
	38.906	0.000273547	0.000260671	0.000172901
	38.966	0.000269618	0.000264218	0.000180397
	39.089	0.000257948	0.000267424	0.000207221
	39.145	0.000253918	0.000264796	0.000215222
	39.235	0.000248186	0.000265657	0.000231261
	39.354	0.000243753	0.000264895	0.000246099
	39.473	0.000240764	0.000265796	0.000268503
	39.597	0.000239962	0.000267236	0.00030625
	39.712	0.000243062	0.000261041	0.00031012
	39.802	0.000246078	0.000254628	0.000306453
	39.862	0.000248145	0.000250396	0.00030782
	39.951	0.000251287	0.000243452	0.000312234
	40.071	0.000255279	0.000231944	0.000322598
	40.164	0.000257539	0.000220715	0.000327933
	40.31	0.000260091	0.000205457	0.000309164
	40.399	0.000260375	0.000195026	0.000305588
	40.548	0.000259841	0.000181483	0.000297639
	40.638	0.000259173	0.000176413	0.000295312
	40.672	0.000256844	0.000170096	0.000293491
	40.788	0.000248901	0.000153607	0.00028399
	40.817	0.00024947	0.000155458	0.000285838
	40.967	0.000242993	0.000149114	0.000282946
	41.086	0.000234779	0.000142617	0.00027671
	41.236	0.000234774	0.000147915	0.000289494
	41.295	0.000234234	0.000148722	0.000293138
	41.385	0.000236125	0.000150899	0.000302737
	41.505	0.000244871	0.000153219	0.000323681
	41.564	0.000246367	0.000154158	0.000327981
	41.654	0.000257345	0.000153492	0.000347287
	41.747	0.000268638	0.000152403	0.000364219
	41.897	0.000289502	0.00015502	0.000383459
	41.983	0.000306864	0.00015091	0.000401289
	42.073	0.000326272	0.000141124	0.000424438
	42.196	0.00035412	0.000131477	0.000447648
	42.345	0.000389644	0.000110809	0.000486179
	42.431	0.000412795	0.000105124	0.000497791
	42.525	0.000439137	9.75264e-05	0.000512572
	42.581	0.000455401	8.96627e-05	0.000531659
	42.704	0.000492302	8.10338e-05	0.000555288
	42.823	0.000529144	7.38469e-05	0.000586525
	42.913	0.000561043	7.18739e-05	0.000622941
	42.999	0.000590876	7.36642e-05	0.000655857
	43.089	0.000620213	7.66399e-05	0.00069189
	43.149	0.000648589	9.31167e-05	0.000722853
	43.298	0.000701812	0.000118658	0.000793757
	43.388	0.000739583	0.000152146	0.000836556
	43.537	0.000791128	0.000189717	0.000922334
	43.657	0.000839203	0.000241851	0.000984726
	43.747	0.000882987	0.000304245	0.00101001
	43.806	0.00090224	0.000318152	0.00105253
	43.926	0.000958769	0.000391823	0.0010874
	44.016	0.000999428	0.000437635	0.00111946
	44.076	0.00102577	0.000463941	0.00114481
	44.165	0.00107361	0.000517612	0.00115063
	44.285	0.00113203	0.000568942	0.00118465
	44.435	0.00121115	0.000630571	0.00120941
	44.498	0.00124414	0.000652819	0.00122168
	44.618	0.00131187	0.000693502	0.00123557
	44.737	0.00138118	0.000728293	0.00125519
	44.823	0.00143172	0.000751828	0.00127108
	44.913	0.00148554	0.000775978	0.0012876
	45.003	0.00154505	0.000799541	0.00131241
	45.126	0.00162427	0.000834214	0.00133905
	45.212	0.00168454	0.000860044	0.00136425
	45.302	0.00174704	0.000889975	0.00138701
	45.452	0.00186197	0.000946018	0.00144121
	45.545	0.00193654	0.000985568	0.00148027
	45.665	0.00203831	0.00104003	0.00154806
	45.751	0.00210625	0.00108638	0.00158236
	45.845	0.00218186	0.00114128	0.00162525
	45.904	0.00222997	0.00117354	0.00166448
	45.99	0.0022976	0.00122625	0.00171294
	46.08	0.00236651	0.00128413	0.00176373
	46.23	0.00247492	0.00138036	0.00185359
	46.349	0.00256048	0.00146461	0.00191476
	46.469	0.00263814	0.00153833	0.00198469
	46.559	0.00270353	0.00160335	0.00202569
	46.653	0.00276099	0.00165463	0.00207829
	46.739	0.00281798	0.00170379	0.00212172
	46.828	0.00287232	0.00174632	0.00216968
	46.918	0.0029304	0.00178802	0.00221716
	46.982	0.00297237	0.00181541	0.00225175
	47.101	0.00305211	0.00186058	0.00231817
	47.251	0.00316527	0.00191711	0.00241061
	47.397	0.00327984	0.00196092	0.00250787
	47.427	0.00329977	0.00196521	0.00252866
	47.521	0.00338282	0.00199186	0.00259863
	47.64	0.00350682	0.00203278	0.00269392
	47.73	0.00361283	0.0020679	0.00277049
	47.82	0.00370778	0.00209079	0.00285076
	47.97	0.00389811	0.00214855	0.00299312
	48.09	0.00407148	0.00221	0.0031142
	48.179	0.00418872	0.0022477	0.00320893
	48.265	0.0043171	0.00229861	0.00330345
	48.325	0.00441146	0.00233955	0.00337168
	48.415	0.00456171	0.00240989	0.00347898
	48.569	0.00480204	0.00253162	0.00366488
	48.659	0.00494222	0.00261194	0.00377323
	48.745	0.00510099	0.00269976	0.0038918
	48.868	0.00530556	0.0028253	0.00404638
	48.958	0.00548255	0.00292147	0.00418207
	49.048	0.00565378	0.00301654	0.00431248
	49.138	0.00582851	0.00311036	0.00444503
	49.257	0.00605421	0.00323162	0.00461078
	49.347	0.00625328	0.0033191	0.00476632
	49.468	0.00650025	0.00343288	0.00494814
	49.557	0.00671097	0.00351116	0.00511672
	49.703	0.00704337	0.00363409	0.00537594
	49.767	0.00719596	0.00368512	0.00549904
	49.883	0.00747174	0.00377515	0.00572125
	49.973	0.0076907	0.00384233	0.00590136
	50.067	0.00792809	0.00390765	0.00610711
	50.127	0.00807362	0.00395287	0.00622238
	50.216	0.00830045	0.00401388	0.00641754
	50.366	0.00869122	0.00411936	0.00674592
	50.456	0.00893004	0.00417431	0.00696652
	50.546	0.00916832	0.00422541	0.00719756
	50.692	0.00957305	0.00433002	0.00754133
	50.812	0.00990044	0.00440594	0.00785157
	50.872	0.0100712	0.00444953	0.00800261
	50.996	0.0104188	0.00453568	0.00832842
	51.086	0.0106716	0.00459921	0.00857131
	51.176	0.0109094	0.00465495	0.00881501
	51.265	0.0111488	0.00471343	0.00905509
	51.385	0.011477	0.00479672	0.00938442
	51.501	0.0117879	0.00487302	0.00969631
	51.625	0.0121221	0.00495676	0.0100362
	51.685	0.0122828	0.00499742	0.0102027
	51.801	0.0125955	0.00506889	0.0105045
	51.865	0.0127672	0.00510985	0.0106774
	51.955	0.013013	0.00516386	0.0109109
	52.045	0.0132671	0.00521463	0.0111358
	52.165	0.0136064	0.00528078	0.0114396
	52.285	0.0139522	0.00534185	0.0117391
	52.401	0.0142909	0.00539524	0.0120258
	52.491	0.0145611	0.00543114	0.0122428
	52.611	0.0149195	0.00547295	0.0125321
	52.731	0.0152782	0.00550709	0.0128186
	52.825	0.0155743	0.00552301	0.0130303
	52.914	0.0158427	0.00553834	0.0132359
	53.004	0.0161219	0.00554657	0.0134355
	53.091	0.0163931	0.00555045	0.0136243
	53.181	0.016679	0.00554762	0.0138126
	53.275	0.0169706	0.00554769	0.0140089
	53.391	0.0173272	0.00555014	0.0142475
	53.514	0.0177122	0.00554611	0.0144859
	53.664	0.0181767	0.00555005	0.014768
	53.724	0.0183599	0.00555774	0.014884
	53.844	0.0187316	0.00556966	0.0150977
	53.9	0.0189058	0.00557462	0.0151852
	53.994	0.0191962	0.00559106	0.0153363
	54.084	0.0194755	0.00561288	0.0154906
	54.234	0.0199416	0.00565664	0.015727
	54.358	0.0203257	0.00570203	0.0159132
	54.448	0.0206016	0.0057407	0.0160433
	54.564	0.0209548	0.005795	0.016209
	54.625	0.021158	0.00581312	0.0163074
	54.684	0.0213108	0.00585762	0.0163742
	54.771	0.0215495	0.00591252	0.0164857
	54.894	0.0218857	0.00598539	0.0166457
	54.984	0.022123	0.00603834	0.0167603
	55.105	0.0224458	0.00610111	0.0169145
	55.225	0.0227263	0.006172	0.0170551
	55.345	0.0229842	0.00624333	0.0171871
	55.435	0.0231818	0.0062899	0.0172858
	55.555	0.0233758	0.00637424	0.0173907
	55.615	0.0235229	0.00639364	0.0174613
	55.731	0.0236695	0.00648493	0.0175399
	55.825	0.0237959	0.00655348	0.017603
	55.915	0.0238469	0.00664658	0.0176258
	56.031	0.0239756	0.00673867	0.0176842
	56.125	0.02402	0.00683525	0.0176989
	56.245	0.0241106	0.0069446	0.0177349
	56.335	0.0241411	0.00703893	0.0177428
	56.425	0.024175	0.00713218	0.0177531
	56.546	0.0241568	0.00727514	0.0177396
	56.636	0.024121	0.00738665	0.0177231
	56.726	0.0240664	0.00750253	0.0177024
	56.876	0.0239373	0.00770491	0.017663
	56.966	0.0238008	0.00783303	0.0176305
	57.082	0.0236224	0.00800088	0.0175948
	57.146	0.0235491	0.00809645	0.0175805
	57.233	0.0234001	0.00822897	0.0175551
	57.296	0.0232907	0.00832751	0.0175372
	57.417	0.0231046	0.00852717	0.0175057
	57.537	0.0227915	0.00871879	0.0174581
	57.623	0.0225428	0.00885769	0.0174178
	57.777	0.0220628	0.00911026	0.0173319
	57.893	0.0216623	0.00930188	0.0172525
	57.987	0.0213719	0.00945808	0.0171947
	58.077	0.0210471	0.00960549	0.0171254
	58.164	0.02075	0.00974474	0.017063
	58.258	0.0203974	0.00989273	0.0169852
	58.344	0.0200613	0.0100255	0.016909
	58.438	0.0196339	0.0101774	0.0168029
	58.528	0.0192131	0.0103242	0.0166961
	58.618	0.0188061	0.0104667	0.0165929
	58.768	0.0181173	0.0107025	0.0164128
	58.858	0.0176846	0.0108486	0.0162962
	59.009	0.0169366	0.0111029	0.0160917
	59.099	0.0164919	0.0112546	0.0159676
	59.219	0.0158996	0.0114562	0.0157982
	59.279	0.0155985	0.0115606	0.0157122
	59.339	0.0152928	0.0116707	0.0156256
	59.459	0.0146896	0.0118848	0.015451
	59.58	0.0140807	0.0121019	0.0152765
	59.67	0.0136305	0.0122696	0.0151426
	59.76	0.0131765	0.0124349	0.0150155
	59.88	0.0125717	0.0126584	0.0148474
	60	0.0119882	0.0128852	0.0146638
	60.091	0.0115487	0.0130576	0.0145249
	60.211	0.0109943	0.0132885	0.0143266
	60.301	0.0105798	0.0134635	0.0141783
	60.361	0.0103068	0.0135817	0.0140771
	60.421	0.0100598	0.0137054	0.0139619
	60.572	0.00935592	0.0140056	0.013712
	60.692	0.00887852	0.0142678	0.0134718
	60.782	0.00848858	0.0144605	0.0133025
	60.902	0.00802236	0.0147363	0.0130538
	61.023	0.0075706	0.0150247	0.0127949
	61.083	0.0073574	0.0151722	0.0126633
	61.203	0.00694452	0.0154728	0.0123971
	61.293	0.00664517	0.0157014	0.0121954
	61.353	0.00645496	0.0158556	0.0120605
	61.474	0.00608787	0.0161677	0.011789
	61.594	0.00576426	0.0164795	0.0115244
	61.684	0.00556191	0.0167135	0.0113323
	61.805	0.00518374	0.0170088	0.0110609
	61.895	0.00498481	0.0172334	0.0108716
	62.015	0.00467511	0.0175222	0.0106157
	62.075	0.00454871	0.0176665	0.0104925
	62.166	0.00438184	0.0178813	0.0103102
	62.256	0.00421205	0.018089	0.0101311
	62.406	0.00396995	0.0184205	0.00984086
	62.526	0.00378218	0.0186788	0.00961032
	62.617	0.0036527	0.0188672	0.00943708
	62.737	0.00349209	0.0191086	0.00920811
	62.797	0.00340855	0.0192345	0.00908966
	62.888	0.00330865	0.0193943	0.00891879
	63.008	0.00317532	0.0196039	0.00868739
	63.128	0.00304436	0.0198133	0.00844899
	63.188	0.00299199	0.0198831	0.00833907
	63.309	0.00287148	0.0200704	0.00809817
	63.429	0.00276927	0.0201882	0.007876
	63.519	0.00269709	0.0202476	0.00771526
	63.61	0.00261849	0.0203471	0.00754323
	63.7	0.00254456	0.0204368	0.00737769
	63.82	0.0024558	0.0204948	0.00717387
	63.941	0.00237194	0.0205194	0.00697946
	64.031	0.00231043	0.0205515	0.00683732
	64.121	0.00225799	0.0204612	0.00671398
	64.181	0.00222304	0.0204081	0.00663219
	64.302	0.00215053	0.020339	0.0064657
	64.389	0.00209942	0.0202741	0.00635029
	64.513	0.00202588	0.020176	0.00618927
	64.663	0.00194112	0.0199766	0.00600553
	64.814	0.00185152	0.0197822	0.00582084
	64.844	0.00183936	0.0196888	0.00578947
	64.964	0.00178172	0.0193933	0.00565563
	65.024	0.00174954	0.0192763	0.00558544
	65.085	0.00172435	0.019091	0.0055201
	65.205	0.00167615	0.0187244	0.00539133
	65.356	0.00161898	0.0182653	0.00522858
	65.476	0.00157885	0.0178914	0.00509914
	65.536	0.00156071	0.0177023	0.00503386
	65.687	0.00152695	0.0171242	0.00488456
	65.751	0.0015121	0.0168991	0.00481717
	65.837	0.00149842	0.0165382	0.00473908
	65.954	0.00147767	0.0160709	0.00462771
	66.075	0.00145702	0.0155704	0.00451714
	66.169	0.00143785	0.0151844	0.00442941
	66.259	0.00142248	0.014791	0.00435444
	66.35	0.00140304	0.0143995	0.00427618
	66.44	0.0013814	0.0140113	0.00419872
	66.53	0.00135811	0.0136203	0.00412244
	66.681	0.00131561	0.0129608	0.00399552
	66.741	0.00129835	0.0126958	0.00394466
	66.831	0.00127145	0.0123003	0.00386966
	66.922	0.00124163	0.0119099	0.00379297
	67.042	0.00120592	0.0113803	0.00369131
	67.193	0.00115642	0.0107427	0.00355632
	67.283	0.00112637	0.0103761	0.00347003
	67.404	0.00108898	0.00987582	0.00335426
	67.528	0.00105115	0.00937392	0.00323146
	67.585	0.00103553	0.00913266	0.00317965
	67.675	0.00101017	0.00876637	0.00309328
	67.766	0.000981593	0.00843482	0.00299098
	67.796	0.000974617	0.00830533	0.00296621
	67.977	0.000923643	0.00764439	0.00277089
	68.067	0.00089982	0.00732882	0.00267231
	68.188	0.000869445	0.00695441	0.00253103
	68.308	0.000843744	0.0065464	0.00240484
	68.364	0.000831337	0.00633297	0.00234861
	68.515	0.000804063	0.00588547	0.00218469
	68.579	0.000794105	0.00570324	0.00211731
	68.67	0.000782987	0.00546534	0.00202515
	68.79	0.000769733	0.00515836	0.00190918
	68.911	0.000752469	0.00483279	0.00179121
	68.941	0.000752105	0.00477678	0.00176843
	69.062	0.000736091	0.00447752	0.0016575
	69.152	0.000727168	0.00428067	0.00158383
	69.303	0.000709978	0.00396144	0.00146287
	69.427	0.000703809	0.00374319	0.00139101
	69.514	0.000698194	0.00359264	0.00134245
	69.604	0.000692924	0.00344429	0.00129792
	69.695	0.000679476	0.00328532	0.0012338
	69.789	0.000683799	0.00316002	0.00122357
	69.876	0.000685476	0.00304306	0.00121133
	70	0.000677028	0.00286413	0.00116343
	70.087	0.000674738	0.00274849	0.00114113
	70.207	0.000673211	0.00259686	0.00111273
	70.298	0.000665369	0.00247291	0.00106694
	70.388	0.000667779	0.00237042	0.00104776
	70.539	0.000674278	0.0022102	0.00101072
	70.629	0.000680511	0.00213525	0.000992948
	70.72	0.000685452	0.00205698	0.000965552
	70.841	0.000689249	0.00197341	0.000926129
	70.901	0.000687681	0.00194146	0.000903651
	71.022	0.000698241	0.00184263	0.000865764
	71.112	0.000699335	0.0017898	0.000836601
	71.203	0.000698247	0.00174019	0.000809023
	71.293	0.00069425	0.00169419	0.000784317
	71.384	0.000687697	0.00164901	0.000763191
	71.504	0.00067326	0.00159117	0.000741029
	71.625	0.000644962	0.00153494	0.000721895
	71.746	0.000620871	0.00147407	0.000715677
	71.897	0.000588117	0.00139793	0.000719635
	71.957	0.000572796	0.00136781	0.00072334
	72.048	0.000538366	0.00131967	0.000722555
	72.138	0.000517354	0.00127515	0.000734272
	72.229	0.000491729	0.00122978	0.000743258
	72.349	0.000460438	0.00117186	0.000758746
	72.41	0.00044315	0.00114282	0.0007635
	72.5	0.000419116	0.00110139	0.000772365
	72.621	0.00038508	0.00104772	0.000775452
	72.712	0.000359518	0.00100922	0.000774093
	72.862	0.000318773	0.000948858	0.000766546
	72.983	0.000286682	0.000902993	0.000760085
	73.074	0.000258624	0.000871216	0.000749768
	73.164	0.000233006	0.000841322	0.00074031
	73.285	0.000198987	0.00080447	0.000725184
	73.315	0.000187308	0.000796382	0.000716711
	73.406	0.000162996	0.000771802	0.00070245
	73.523	0.000135133	0.000743014	0.000681276
	73.647	0.000111096	0.000715326	0.000654526
	73.738	8.99176e-05	0.000695618	0.000625526
	73.859	8.27605e-05	0.000671493	0.000595642
	73.979	8.22087e-05	0.000648045	0.00055986
	74.07	7.26972e-05	0.00062772	0.000525156
	74.16	7.24489e-05	0.000607776	0.000493204
	74.251	7.70646e-05	0.00058705	0.000461898
	74.342	8.32551e-05	0.000565159	0.000431975
	74.432	9.40688e-05	0.000543077	0.000405128
	74.553	0.000110371	0.000511482	0.000375195
	74.704	0.000150334	0.000475034	0.000346479
	74.795	0.000169465	0.00044795	0.000340674
	74.855	0.000196589	0.00043704	0.000333095
	74.95	0.000225901	0.000408357	0.000337695
	75.067	0.000284445	0.000386555	0.000338329
	75.161	0.000326498	0.000360074	0.000353851
	75.282	0.000394535	0.000337793	0.000371102
	75.369	0.000446383	0.000324824	0.000386538
	75.459	0.000500982	0.000313462	0.000404866
	75.52	0.000538568	0.000308872	0.000417451
	75.641	0.00061152	0.00030381	0.000442496
	75.735	0.000663011	0.000309701	0.000461886
	75.886	0.000747316	0.000318635	0.000478755
	76.003	0.000798802	0.000339079	0.000487422
	76.094	0.000821568	0.000358482	0.000493483
	76.215	0.000853449	0.000386118	0.00048578
	76.305	0.000877199	0.000408788	0.000472108
	76.369	0.000862808	0.000419132	0.000461946
	76.46	0.000874626	0.000439395	0.000439288
	76.577	0.000868883	0.000458182	0.000402701
	76.702	0.000853064	0.000470456	0.000355773
	76.762	0.000844382	0.000473646	0.000331904
	76.91	0.000813398	0.000471598	0.000269078
	77	0.000790118	0.000464183	0.000230367
	77.121	0.000759557	0.000449851	0.000181892
	77.182	0.000724221	0.000433021	0.000157645
	77.303	0.000707581	0.000420166	0.000119281
	77.393	0.000680989	0.000404466	9.54386e-05
	77.488	0.000650423	0.000387776	7.75788e-05
	77.579	0.000622518	0.000374723	6.54136e-05
	77.669	0.000586462	0.000361392	6.83999e-05
	77.79	0.000544239	0.000352657	7.30162e-05
	77.937	0.000489242	0.000351092	9.0395e-05
	77.998	0.000467527	0.000350611	9.44089e-05
	78.149	0.000403517	0.000366585	0.000131168
	78.21	0.000377797	0.000375169	0.000144739
	78.33	0.000323428	0.000387633	0.000173426
	78.425	0.000281571	0.000407791	0.000194557
	78.512	0.00024349	0.000427107	0.000211286
	78.576	0.000215283	0.000440873	0.000222387
	78.693	0.000167576	0.000467206	0.000235077
	78.814	0.000126672	0.00049147	0.000236668
	78.905	8.90865e-05	0.000503954	0.000239867
	79.026	5.18886e-05	0.000514607	0.000230395
	79.151	1.93411e-05	0.000514098	0.000213423
	79.211	5.09898e-06	0.000509347	0.000203446
	79.328	-2.88088e-05	0.000495851	0.000178849
	79.449	-2.94163e-05	0.000450591	0.000167034
	79.51	-4.95168e-05	0.000436287	0.000151549
	79.605	-6.02436e-05	0.000395061	0.00014153
	79.722	-8.1839e-05	0.000344762	0.000125292
	79.813	-6.75652e-05	0.000274363	0.000150434
	79.934	-8.15535e-05	0.000210027	0.00015301
	80.055	-8.36658e-05	0.000137154	0.000176184
	80.145	-7.97261e-05	7.83331e-05	0.000211371
	80.3	-7.64822e-05	-5.18911e-06	0.000273165
	80.327	-7.39751e-05	-1.60168e-05	0.000278836
	80.418	-6.82908e-05	-5.49636e-05	0.000320214
	80.508	-6.27851e-05	-8.68104e-05	0.000366629
	80.629	-4.6127e-05	-0.000120576	0.00043341
	80.75	-5.155e-05	-0.000134029	0.00050754
	80.872	-5.43015e-05	-0.000135191	0.000583183
	80.932	-6.02765e-05	-0.000129564	0.000619392
	81.023	-6.72767e-05	-0.000118357	0.00067433
	81.144	-8.40215e-05	-9.44816e-05	0.000741267
	81.295	-0.000108385	-5.90582e-05	0.000812693
	81.36	-0.000107379	-5.21528e-05	0.000845942
	81.48	-0.000137252	-1.81954e-05	0.000875141
	81.571	-0.000153415	2.10547e-06	0.000889131
	81.632	-0.000161741	1.28682e-05	0.000894299
	81.753	-0.00017241	2.97298e-05	0.000891968
	81.844	-0.000176793	3.13118e-05	0.000885563
	81.961	-0.000167508	3.57273e-05	0.000861156
	82.082	-0.00015002	2.67966e-05	0.000833134
	82.177	-0.00012983	1.35404e-05	0.000810069
	82.267	-9.57039e-05	3.9846e-06	0.000783711
	82.358	-6.75607e-05	-1.61399e-05	0.000765308
	82.449	-3.85166e-05	-3.99165e-05	0.000751799
	82.536	-8.31322e-06	-6.34648e-05	0.000742531
	82.657	3.39723e-05	-9.70501e-05	0.000736627
	82.722	5.54564e-05	-0.000115004	0.000737024
	82.903	0.000110433	-0.000158816	0.000747043
	82.994	0.000126946	-0.000174996	0.000761637
	83.112	0.000155176	-0.000185209	0.000771327
	83.237	0.000191247	-0.000188802	0.000770811
	83.297	0.000189109	-0.000173364	0.000779914
	83.418	0.000229467	-0.000167303	0.000765246
	83.505	0.000247384	-0.000146808	0.000754941
	83.596	0.000268339	-0.000121225	0.000737527
	83.657	0.000278567	-9.45365e-05	0.000722937
	83.751	0.000302297	-5.88123e-05	0.000693729
	83.873	0.000334382	-2.63705e-06	0.000646154
	84.021	0.000381008	4.03158e-05	0.000585598
	84.111	0.000406999	7.513e-05	0.000544232
	84.233	0.00044253	0.000116633	0.000487225
	84.323	0.00048263	0.000147935	0.000439556
	84.388	0.000506414	0.000161708	0.000408895
	84.509	0.000545289	0.000176118	0.000356259
	84.6	0.000571609	0.000177281	0.000320273
	84.687	0.000583722	0.000168977	0.000293104
	84.778	0.000599787	0.000151703	0.00026641
	84.869	0.00060202	0.000123627	0.000248591
	84.99	0.000620443	7.53864e-05	0.000222643
	85.111	0.000647537	1.47328e-05	0.000196681
	85.232	0.000656833	-5.72523e-05	0.000182342
	85.357	0.00063645	-0.000136601	0.000183978
	85.448	0.000628376	-0.000194463	0.000182855
	85.535	0.000618088	-0.000248215	0.000183134
	85.656	0.000602418	-0.000318828	0.000184484
	85.747	0.00057503	-0.00036153	0.0001873
	85.812	0.000559307	-0.000389736	0.00018754
	85.903	0.000537499	-0.000426548	0.000189435
	85.994	0.00050943	-0.000448371	0.000182758
	86.115	0.000468981	-0.000474014	0.000180836
	86.236	0.000425813	-0.000482006	0.000169263
	86.327	0.000393989	-0.000478169	0.00015479
	86.479	0.000338159	-0.000458048	0.000126352
	86.539	0.000317704	-0.000444854	0.000111869
	86.634	0.000274836	-0.000424773	9.47158e-05
	86.721	0.000253761	-0.00039445	6.59641e-05
	86.809	0.000224472	-0.000365463	4.21553e-05
	86.9	0.000192606	-0.00033542	1.81948e-05
	87.025	0.000145091	-0.000296898	-1.62944e-05
	87.146	0.000109847	-0.000259011	-4.90478e-05
	87.267	7.90295e-05	-0.000228998	-7.66551e-05
	87.358	5.297e-05	-0.000211341	-0.000102877
	87.415	4.46454e-05	-0.00020723	-0.000110307
	87.536	1.58012e-05	-0.000194314	-0.000144886
	87.631	4.91033e-06	-0.000194691	-0.000167081
	87.722	-7.64604e-06	-0.000195737	-0.00019024
	87.843	-6.65718e-06	-0.000202214	-0.000225083
	87.965	4.17301e-06	-0.000204855	-0.000266092
	88.086	7.9431e-06	-0.000212251	-0.000299116
	88.177	2.05068e-05	-0.000210488	-0.000329456
	88.238	3.30714e-05	-0.000201575	-0.000352727
	88.359	4.52602e-05	-0.000205556	-0.000384252
	88.48	6.73897e-05	-0.000185729	-0.000422326
	88.541	7.64871e-05	-0.00016419	-0.000438803
	88.632	9.34253e-05	-0.00014708	-0.000463386
	88.719	0.000100169	-0.00011431	-0.00047553
	88.841	0.000109799	-7.0428e-05	-0.000486513
	88.966	0.000118331	-2.09859e-05	-0.00048983
	89.087	0.000109314	2.63676e-05	-0.000463323
	89.178	0.000117983	6.94441e-05	-0.000462842
	89.296	0.000112418	0.000120004	-0.000434214
	89.391	0.000102912	0.000156097	-0.000400334
	89.451	0.000102413	0.000188084	-0.000392359
	89.603	7.50584e-05	0.000221928	-0.000310874
	89.664	6.73312e-05	0.000246307	-0.000292232
	89.755	4.96876e-05	0.000258441	-0.00024383
	89.876	2.59053e-05	0.000250232	-0.000169065
	89.963	9.68337e-06	0.000243876	-0.000119211
	90.055	-6.89136e-06	0.00023243	-6.51771e-05
	90.18	-3.1349e-05	0.000213294	1.07922e-05
	90.331	-4.25185e-05	0.000175092	0.000115148
	90.392	-5.17596e-05	0.000159703	0.000157749
	90.513	-3.4159e-05	0.000146436	0.000250115
	90.574	-3.74236e-05	0.000133595	0.000295044
	90.696	-2.23205e-05	0.000123604	0.000389499
	90.753	-1.94925e-05	0.000115984	0.000432708
	90.874	3.99467e-06	0.000114308	0.000526264
	90.969	3.05286e-05	0.000117736	0.00059881
	91.121	7.21498e-05	0.000116159	0.000707955
	91.147	8.07589e-05	0.000114498	0.000725466
	91.329	0.000130455	7.70122e-05	0.000833157
	91.394	0.00014284	6.86878e-05	0.000873705
	91.515	0.000166183	1.94085e-05	0.000931689
	91.607	0.000176923	-4.70762e-05	0.000957728
	91.667	0.000184803	-7.2142e-05	0.000987863
	91.789	0.00018802	-0.000182677	0.00100507
	91.91	0.000186792	-0.000292369	0.00102109
	92.001	0.000184738	-0.000362924	0.00105011
	92.123	0.000173369	-0.000497629	0.00104346
	92.214	0.000160384	-0.000646969	0.000945997
	92.275	0.000153285	-0.000741302	0.000874452
	92.393	0.000143755	-0.000911298	0.000729523
	92.487	0.000139859	-0.0010371	0.000611851
	92.578	0.000138728	-0.00115275	0.000497707
	92.7	0.000140543	-0.00130065	0.0003451
	92.791	0.00014392	-0.00140707	0.000231546
	92.943	0.000152534	-0.00157961	4.19892e-05
	93.034	0.000159081	-0.00168106	-7.20124e-05
	93.125	0.000166346	-0.00178111	-0.000186101
	93.186	0.000171501	-0.00184754	-0.000262641
	93.277	0.00017956	-0.00194793	-0.000378897
	93.399	0.000190495	-0.00208232	-0.000535966
	93.52	0.000201097	-0.00221739	-0.000694727
	93.642	0.000211007	-0.00235435	-0.000856514
	93.702	0.00021552	-0.00242288	-0.000937575
	93.794	0.000221848	-0.00252915	-0.00106344
	93.885	0.000227362	-0.0026366	-0.00119081
	94.007	0.000233447	-0.00278348	-0.00136541
	94.128	0.000237922	-0.00293136	-0.00154208
	94.189	0.000239591	-0.00300642	-0.00163222
	94.314	0.000241871	-0.00316206	-0.00182032
	94.405	0.000242625	-0.00327662	-0.00196006
	94.493	0.000242702	-0.00338882	-0.0020981
	94.584	0.000242138	-0.00350559	-0.00224321
	94.706	0.000240432	-0.00366226	-0.0024405
	94.827	0.000237802	-0.00381808	-0.00263988
	94.857	0.000236987	-0.00385527	-0.00268813
	94.979	0.000233394	-0.00401702	-0.00289896
	95.044	0.000231133	-0.00410055	-0.00300958

## Sheet: Fig. 3e
		wt				K652D
	SLFN11 [nM]	1	2	3	4	1	2	3	4
	0	-3.75	-3.75	-4	-5.5	-9	-6.75	-7.5	-8.5
	6.25	4.75	-1	-0.25	-0.75	-5.5	-5	-9	-9
	12.5	4.5	1.25	-0.25	0	-6.75	-12	-9.25	-8
	25	20	5	11	8.25	-4.5	-9	-8.5	-7.25
	50	35	19.75	30	26.25	-2.75	-2.5	-8.5	-4.75
	100	67.5	45.5	67	60.75	1.75	0	-3.25	-2
	200	119	86.5	107.5	96.5	7	6.75	4.25	0.5
	400	135	111.75	144.25	127.25	12.5	13.5	6.5	4

## Sheet: Fig. 4a
	Signal:	First derivative (ratio)						Signal:	First derivative (ratio)
	Capillary:	1	2	3	4			Capillary:	1	2	3	4
	Temperature [°C]	SLFN11	SLFN11 + ATP	SLFN11 + ADP	SLFN11 + ATPγS			Temperature [°C]	SLFN5	SLFN5 + ATP	SLFN5 + ADP	SLFN5 + ATPγS
	35.086	-0.000893763	-0.00032998	0.000967548	8.93831e-05			35.172	-0.000287015	-0.000547662	-0.00169617	-0.00153421
	35.202	-0.000866469	-0.000298152	0.000950536	8.65186e-05			35.258	-0.000276135	-0.000535901	-0.00164971	-0.0015107
	35.291	-0.000845212	-0.000273885	0.000938143	8.44041e-05			35.437	-0.000253402	-0.000511393	-0.0015519	-0.00146153
	35.44	-0.000809226	-0.000233781	0.00091878	8.10353e-05			35.526	-0.000242021	-0.000499148	-0.00150252	-0.0014369
	35.56	-0.000779626	-0.000201742	0.000904401	7.8442e-05			35.675	-0.000222865	-0.000478544	-0.00141875	-0.0013954
	35.675	-0.00075091	-0.000171419	0.000891696	7.60525e-05			35.825	-0.000203432	-0.000457626	-0.00133287	-0.00135326
	35.798	-0.00071987	-0.000139439	0.000879287	7.35802e-05			35.978	-0.000183518	-0.000436124	-0.00124388	-0.00131005
	35.948	-0.000681502	-0.000101003	0.00086576	7.06295e-05			36.067	-0.000171854	-0.000423475	-0.00119125	-0.00128472
	36.067	-0.000650946	-7.11675e-05	0.0008563	6.83189e-05			36.153	-0.000160588	-0.000411209	-0.00114005	-0.00126025
	36.186	-0.00062011	-4.17232e-05	0.000847882	6.59784e-05			36.272	-0.000144952	-0.000394081	-0.00106838	-0.00122628
	36.306	-0.000588971	-1.25776e-05	0.00084043	6.35679e-05			36.362	-0.000133085	-0.000380982	-0.00101348	-0.00120048
	36.395	-0.000565865	8.70285e-06	0.000835529	6.17266e-05			36.485	-0.000116867	-0.000362913	-0.000937721	-0.00116521
	36.485	-0.000542546	2.99203e-05	0.000831084	5.9806e-05			36.6	-0.000101659	-0.000345762	-0.000865858	-0.00113213
	36.604	-0.000511802	5.75451e-05	0.000825923	5.71527e-05			36.694	-8.9227e-05	-0.00033157	-0.000806502	-0.00110508
	36.723	-0.000481239	8.4695e-05	0.000821481	5.43432e-05			36.779	-7.79861e-05	-0.000318591	-0.000752337	-0.00108061
	36.783	-0.000465928	9.82085e-05	0.000819476	5.2858e-05			36.899	-6.21295e-05	-0.000300025	-0.000675093	-0.00104609
	36.872	-0.000443323	0.000118083	0.000816745	5.05547e-05			36.992	-4.98367e-05	-0.000285412	-0.000614502	-0.00101931
	36.992	-0.00041314	0.000144546	0.000813433	4.72394e-05			37.081	-3.81265e-05	-0.000271309	-0.000556196	-0.000993793
	37.081	-0.000390937	0.000164002	0.000811173	4.45982e-05			37.171	-2.6288e-05	-0.000256874	-0.000496637	-0.000967985
	37.201	-0.000361291	0.000190041	0.000808264	4.07624e-05			37.29	-1.06827e-05	-0.000237589	-0.000417164	-0.000933944
	37.29	-0.000339493	0.000209269	0.000806121	3.76952e-05			37.376	5.50661e-07	-0.000223551	-0.000359265	-0.00090942
	37.38	-0.000317556	0.000228715	0.000803892	3.439e-05			37.466	1.22729e-05	-0.000208794	-0.000298224	-0.000883808
	37.499	-0.00028859	0.000254546	0.000800743	2.97099e-05			37.615	3.15894e-05	-0.000184353	-0.000196266	-0.000841541
	37.589	-0.000266583	0.00027427	0.000798141	2.59582e-05			37.678	3.97337e-05	-0.00017406	-0.000152779	-0.00082369
	37.674	-0.000245536	0.000293151	0.000795497	2.22819e-05			37.794	5.46842e-05	-0.000155304	-7.22234e-05	-0.000790859
	37.797	-0.000214185	0.000321082	0.000791469	1.68463e-05			37.887	6.66658e-05	-0.000140537	-7.00379e-06	-0.000764472
	37.887	-0.000190067	0.000342089	0.000788678	1.29136e-05			38.007	8.21787e-05	-0.000122023	7.83416e-05	-0.00073017
	38.007	-0.000155287	0.00037086	0.000786213	8.0115e-06			38.096	9.38022e-05	-0.000108805	0.000143104	-0.000704327
	38.096	-0.000126582	0.000392565	0.000786601	4.86125e-06			38.186	0.000105739	-9.59843e-05	0.000210612	-0.000677628
	38.216	-8.52891e-05	0.00041486	0.000796582	-1.59542e-06			38.305	0.00012	-7.87393e-05	0.000313885	-0.000645301
	38.275	-6.3039e-05	0.000427872	0.000801199	-3.43802e-06			38.365	0.000127241	-7.04223e-05	0.000365687	-0.000628944
	38.365	-3.15138e-05	0.000441354	0.000812215	-8.71022e-06			38.484	0.000141685	-5.45396e-05	0.0004689	-0.000596401
	38.454	-3.84274e-06	0.000451327	0.000823372	-1.48889e-05			38.57	0.000150503	-4.28232e-05	0.000546735	-0.000577188
	38.603	4.90935e-05	0.000473303	0.000843911	-2.05205e-05			38.689	0.000162203	-2.71067e-05	0.000651626	-0.000552934
	38.723	8.38931e-05	0.000484935	0.000860751	-2.59579e-05			38.813	0.000175039	-1.11837e-05	0.000758342	-0.000526987
	38.839	0.000114832	0.000493913	0.000878261	-3.01025e-05			38.839	0.00017752	-7.82016e-06	0.000780347	-0.000522362
	38.932	0.000144553	0.000501043	0.000898366	-3.16325e-05			38.962	0.000189568	8.31924e-06	0.000883734	-0.000500407
	39.021	0.000162143	0.000503294	0.000912778	-3.40281e-05			39.081	0.000198602	2.37972e-05	0.000973527	-0.000490882
	39.081	0.000169583	0.000503034	0.000919815	-3.55064e-05			39.201	0.00020956	4.07436e-05	0.00106626	-0.000476885
	39.141	0.000183624	0.000503688	0.00093362	-3.60393e-05			39.29	0.000216822	5.36081e-05	0.00112862	-0.000472263
	39.32	0.000208425	0.000498435	0.000962218	-3.65656e-05			39.376	0.000223112	6.59857e-05	0.00118006	-0.000474254
	39.41	0.000221676	0.000494422	0.000978791	-3.58337e-05			39.496	0.000233222	8.56448e-05	0.00125563	-0.000474053
	39.529	0.000238907	0.000488112	0.00100081	-3.42341e-05			39.589	0.000241536	0.000102773	0.00131666	-0.000473228
	39.589	0.000247954	0.000484506	0.00101623	-3.43265e-05			39.675	0.000248993	0.000119239	0.00136767	-0.000476753
	39.708	0.000264262	0.000477555	0.00103818	-3.2879e-05			39.798	0.000259522	0.000143127	0.00142291	-0.000492828
	39.798	0.000277999	0.000473586	0.00105163	-3.04195e-05			39.918	0.000270586	0.000170403	0.00150294	-0.000496884
	39.918	0.000295782	0.000469011	0.00107329	-2.9023e-05			40.007	0.000279075	0.000189684	0.00153504	-0.000514474
	40.007	0.000308785	0.000466985	0.00108941	-2.86247e-05			40.097	0.000288464	0.000210249	0.00156624	-0.000533395
	40.156	0.000331052	0.000468752	0.00111551	-2.77271e-05			40.156	0.000294015	0.000224062	0.00160249	-0.000539325
	40.246	0.000344342	0.000473336	0.00113114	-2.74644e-05			40.242	0.00030326	0.00024414	0.00163822	-0.000556111
	40.335	0.000357988	0.000484409	0.00114736	-2.44503e-05			40.362	0.000316853	0.000271959	0.0016867	-0.000581164
	40.429	0.00037159	0.000498077	0.00116422	-2.29045e-05			40.541	0.000338816	0.000311821	0.00175511	-0.000621774
	40.485	0.000380585	0.000500406	0.00116997	-2.71016e-05			40.634	0.000350993	0.000331124	0.00178917	-0.00064397
	40.604	0.000398223	0.000530518	0.00119187	-2.11699e-05			40.78	0.000372002	0.000359324	0.00183828	-0.000680394
	40.724	0.000415695	0.000567319	0.00121316	-1.45323e-05			40.84	0.000381693	0.00037015	0.00185673	-0.000695696
	40.814	0.000428259	0.000599929	0.00122911	-8.10078e-06			40.933	0.00039482	0.000384983	0.00188705	-0.000719553
	40.933	0.000441277	0.000658002	0.00125674	6.33967e-06			41.019	0.000413407	0.000398647	0.0019096	-0.000740889
	41.023	0.00045219	0.000694641	0.00127001	1.41765e-05			41.139	0.000434365	0.000414676	0.00194223	-0.000771989
	41.112	0.000459359	0.000741757	0.00128955	2.66441e-05			41.198	0.000452378	0.000420753	0.00196059	-0.000783072
	41.262	0.000466713	0.000828696	0.00132695	5.14065e-05			41.351	0.000486658	0.000435611	0.0020004	-0.000819195
	41.355	0.000468703	0.000884348	0.001352	6.82686e-05			41.437	0.000509999	0.000441511	0.00202443	-0.000836819
	41.441	0.000468967	0.000938507	0.00137852	8.50878e-05			41.531	0.000540139	0.000444888	0.00205622	-0.000851967
	41.561	0.000467892	0.00101389	0.00141832	0.000109295			41.62	0.000567664	0.000448225	0.00208267	-0.000867732
	41.65	0.000466664	0.00107005	0.00145089	0.000127612			41.74	0.000604163	0.000453488	0.0021115	-0.000891186
	41.74	0.000465689	0.00112572	0.00148557	0.000146245			41.83	0.000636848	0.000454647	0.00214111	-0.000903713
	41.859	0.000465616	0.00119571	0.00153195	0.000171747			41.919	0.000670961	0.000455376	0.00217199	-0.000914747
	41.889	0.000465818	0.00121063	0.00154106	0.00017937			42.009	0.000707662	0.000455749	0.00220608	-0.000924005
	42.009	0.000469734	0.00128684	0.0016015	0.000202214			42.129	0.000759855	0.000456332	0.002256	-0.00093354
	42.128	0.00047844	0.00135742	0.00166572	0.000222504			42.188	0.000786514	0.000457021	0.00228156	-0.000937508
	42.218	0.000488398	0.00140551	0.00171265	0.000239148			42.278	0.00082943	0.000458194	0.00232502	-0.000941184
	42.368	0.000506174	0.0014865	0.001788	0.000271673			42.398	0.000892671	0.000459604	0.00239715	-0.000938722
	42.457	0.000523242	0.00152912	0.001836	0.000289634			42.517	0.000954629	0.000464247	0.00246347	-0.000938584
	42.547	0.000539476	0.00157653	0.00188522	0.000309343			42.607	0.00100307	0.000468805	0.00251671	-0.000936854
	42.667	0.000565197	0.0016379	0.00195248	0.000335844			42.697	0.00105341	0.000473966	0.00257437	-0.000932774
	42.786	0.000597931	0.00169277	0.00201759	0.000363364			42.812	0.00111856	0.000481812	0.00264977	-0.000926756
	42.846	0.000619389	0.00171579	0.00204756	0.000378404			42.872	0.00115251	0.000486498	0.00268926	-0.000923791
	42.936	0.000648006	0.00175814	0.00209603	0.000400449			42.992	0.0012234	0.000495664	0.00277609	-0.000913422
	43.029	0.000681484	0.00180059	0.00214419	0.000424062			43.115	0.00129878	0.000504642	0.00287077	-0.000898702
	43.175	0.000737459	0.0018706	0.00221909	0.000461623			43.231	0.00136875	0.000513753	0.00296005	-0.000885956
	43.264	0.000773867	0.00191484	0.00226379	0.000484798			43.354	0.001444	0.000522726	0.00305744	-0.000870304
	43.388	0.000826262	0.00197896	0.00232533	0.000517155			43.414	0.00148118	0.000527305	0.00310228	-0.000862144
	43.477	0.000861129	0.00203045	0.00237181	0.0005395			43.534	0.00155455	0.000534892	0.00320272	-0.000845378
	43.564	0.00090149	0.00207406	0.00241238	0.000562856			43.623	0.0016093	0.000540412	0.00327607	-0.000832168
	43.623	0.000925655	0.00210747	0.00244237	0.000577892			43.713	0.00166559	0.000543004	0.00335812	-0.000816219
	43.743	0.000973418	0.00217574	0.00250455	0.000608261			43.829	0.00173578	0.000553741	0.00344606	-0.00080022
	43.833	0.00100725	0.00222713	0.00255292	0.000630789			43.893	0.00177489	0.000558615	0.00349843	-0.000790094
	43.982	0.00105956	0.00231011	0.00263751	0.000668112			44.012	0.00184742	0.000568993	0.00359534	-0.000770977
	44.072	0.00108816	0.00235919	0.00269163	0.000690793			44.102	0.00190319	0.0005738	0.00367325	-0.000754449
	44.162	0.00111481	0.00240684	0.00274788	0.00071381			44.221	0.00197281	0.000599601	0.00375684	-0.000738747
	44.281	0.00114788	0.00246747	0.00282271	0.000744434			44.341	0.00204622	0.00061376	0.00385494	-0.000717238
	44.371	0.00117186	0.00250857	0.00288895	0.000770503			44.431	0.00209981	0.000633552	0.00392154	-0.000702969
	44.46	0.00119462	0.00254828	0.00295465	0.00079682			44.551	0.00217111	0.000663733	0.00400858	-0.000683781
	44.58	0.00122502	0.0025991	0.00304689	0.000834316			44.64	0.00222352	0.000691043	0.00407048	-0.000669917
	44.67	0.0012479	0.00263584	0.00311942	0.00086427			44.73	0.00227637	0.00072155	0.00413158	-0.00065597
	44.76	0.00127137	0.00267197	0.00319425	0.00089569			44.82	0.00232872	0.00075671	0.00419034	-0.000642381
	44.85	0.00129914	0.00270372	0.00326558	0.00092675			44.909	0.00238001	0.000795789	0.00424644	-0.00062921
	44.969	0.00132817	0.002759	0.00337815	0.000974796			44.999	0.00243163	0.000837919	0.00430181	-0.000616036
	45.029	0.00134698	0.00278336	0.00343067	0.000998106			45.119	0.00249986	0.000898537	0.00437344	-0.00059879
	45.179	0.00139192	0.00286378	0.00357648	0.00106245			45.238	0.00256527	0.000969309	0.00444254	-0.000580863
	45.298	0.0014357	0.0029293	0.00368924	0.00111363			45.358	0.00263243	0.00103313	0.00451277	-0.000563257
	45.388	0.00147344	0.0029711	0.00376862	0.00115106			45.448	0.0026825	0.00108085	0.00456501	-0.000550239
	45.508	0.00152608	0.00305354	0.00388613	0.00120601			45.568	0.00274896	0.00114433	0.00463303	-0.000533971
	45.601	0.00157277	0.00313709	0.00398209	0.00125169			45.654	0.00279592	0.00118865	0.00468375	-0.000521131
	45.657	0.00159892	0.00316038	0.00402853	0.00127561			45.777	0.00286275	0.0012521	0.00475365	-0.00050464
	45.781	0.00166809	0.00327829	0.00415278	0.00133885			45.867	0.00291135	0.00129367	0.00480906	-0.000490613
	45.871	0.00172698	0.00338846	0.00424602	0.00138974			45.927	0.00294431	0.00131096	0.00485554	-0.000477008
	45.987	0.00180373	0.00352726	0.00436116	0.00145718			46.043	0.00300716	0.00135616	0.00493216	-0.000457688
	46.106	0.00188345	0.00367688	0.00447862	0.00152975			46.136	0.00305692	0.00139443	0.00499113	-0.000443542
	46.196	0.00195416	0.00381969	0.00456846	0.00159311			46.226	0.00310494	0.00142871	0.00505063	-0.000428975
	46.286	0.00202271	0.00396217	0.00465768	0.00165787			46.346	0.00316986	0.00146477	0.00513933	-0.000406137
	46.405	0.00211381	0.00416088	0.00477622	0.00174788			46.465	0.00323589	0.00149085	0.00523797	-0.000379965
	46.465	0.00215655	0.00426022	0.00483779	0.00179267			46.555	0.00328525	0.00151477	0.00530996	-0.000361279
	46.585	0.0022559	0.00448868	0.0049558	0.00189614			46.645	0.00333518	0.00153745	0.00538485	-0.000341655
	46.705	0.00235119	0.00471783	0.00507632	0.00200098			46.765	0.00340248	0.00156808	0.00548741	-0.000314594
	46.825	0.00243794	0.00494281	0.00520352	0.00210235			46.884	0.00346872	0.0016035	0.00558756	-0.000287979
	46.884	0.00250114	0.00507363	0.0052544	0.00216988			46.944	0.00350454	0.00161753	0.00564394	-0.000272845
	47.008	0.00259515	0.00531191	0.00538718	0.0022817			47.064	0.00357422	0.00165455	0.00574983	-0.000244216
	47.098	0.00266906	0.00548872	0.00548266	0.00236828			47.124	0.00360934	0.00167455	0.0058026	-0.000229786
	47.184	0.00274374	0.00565834	0.00557404	0.00245442			47.273	0.00369814	0.00172774	0.00593289	-0.000193735
	47.274	0.00281535	0.00583211	0.00567532	0.00254066			47.363	0.00375232	0.00176254	0.00601033	-0.000171869
	47.423	0.00296891	0.00612548	0.00583593	0.00270695			47.479	0.00382335	0.0018098	0.00610746	-0.00014414
	47.513	0.0030626	0.00629973	0.00593828	0.00280808			47.543	0.0038618	0.00183608	0.00616336	-0.000127418
	47.603	0.003159	0.00647336	0.00604335	0.00291125			47.633	0.00391778	0.00187454	0.00623607	-0.000106092
	47.753	0.00332852	0.00676373	0.00622234	0.00308931			47.753	0.00399324	0.00192782	0.00632646	-7.95796e-05
	47.846	0.00345678	0.00694313	0.00634037	0.00321375			47.902	0.00408703	0.00199544	0.00643181	-4.84869e-05
	47.902	0.003539	0.00705124	0.00641555	0.00329252			47.992	0.00414342	0.00203301	0.00650001	-2.7672e-05
	47.996	0.00366449	0.00723662	0.00653474	0.00341616			48.112	0.00421891	0.00208062	0.00658927	-5.40759e-07
	48.112	0.00383744	0.00746661	0.00669041	0.00358091			48.202	0.00427568	0.00211433	0.00665457	1.89926e-05
	48.262	0.00406817	0.0077731	0.00688086	0.00379317			48.322	0.00435092	0.00216237	0.00673312	4.11124e-05
	48.351	0.00422435	0.00795067	0.00701664	0.00393836			48.411	0.00440574	0.00220326	0.00678515	5.43493e-05
	48.441	0.00439133	0.00812441	0.00717062	0.00409814			48.501	0.0044598	0.00225026	0.00683472	6.55392e-05
	48.531	0.00455169	0.00830989	0.00729498	0.00424155			48.591	0.00451533	0.00228142	0.00689749	8.17623e-05
	48.651	0.00478166	0.00854237	0.00749381	0.00445751			48.681	0.00456947	0.00231965	0.00695578	9.51235e-05
	48.711	0.00489843	0.00865855	0.00759159	0.00456613			48.771	0.00462434	0.00235024	0.00701857	0.000109754
	48.805	0.00508141	0.00884767	0.00773174	0.00473055			48.861	0.00467741	0.00239018	0.00707806	0.0001219
	48.954	0.00537844	0.00914474	0.007958	0.004999			48.98	0.00474407	0.00245838	0.00715592	0.00013559
	49.01	0.00549915	0.00922606	0.00808001	0.00512349			49.13	0.00483192	0.00252067	0.00726325	0.000156222
	49.104	0.00569269	0.00939837	0.00823605	0.00530521			49.19	0.00486389	0.00255858	0.00730639	0.000163227
	49.224	0.00594977	0.00958257	0.00846536	0.00555925			49.31	0.00493139	0.0026201	0.00739378	0.000178356
	49.34	0.0062012	0.00974815	0.00868839	0.00581006			49.43	0.00499754	0.00268844	0.00748145	0.000192893
	49.464	0.00646334	0.00993631	0.00891323	0.00607237			49.49	0.00502582	0.00273138	0.00753161	0.000201091
	49.553	0.00665598	0.0100512	0.00908534	0.0062707			49.61	0.00508954	0.00280574	0.00762166	0.000215997
	49.64	0.00684422	0.0101575	0.00925467	0.00646738			49.699	0.00513452	0.00286387	0.00769111	0.000227723
	49.729	0.00703514	0.0102636	0.00942805	0.00667002			49.789	0.00517759	0.00292107	0.00776524	0.000240881
	49.819	0.00722391	0.0103717	0.00960386	0.00687462			49.849	0.00520842	0.0029625	0.00780862	0.000248227
	49.939	0.00749605	0.0104751	0.00984614	0.00716692			49.969	0.0052637	0.00303453	0.00790789	0.000267048
	50.059	0.00775415	0.0105966	0.0100867	0.0074508			50.089	0.00531969	0.00310905	0.00800069	0.000284955
	50.119	0.00788447	0.0106541	0.0102086	0.00759428			50.179	0.00535886	0.00315567	0.00807409	0.000300486
	50.209	0.00808631	0.0107345	0.0103909	0.00781416			50.299	0.00541344	0.00323023	0.00816068	0.000318388
	50.359	0.0084302	0.0108683	0.0106964	0.00818449			50.419	0.00546266	0.00328353	0.00825364	0.000340659
	50.449	0.00863699	0.0109494	0.0108863	0.00840483			50.509	0.00550113	0.00333407	0.00831551	0.000355166
	50.542	0.00886776	0.0110362	0.0110732	0.00864277			50.629	0.0055505	0.00339559	0.0083972	0.000375604
	50.628	0.00908326	0.0111195	0.0112509	0.00886132			50.718	0.00558038	0.00341249	0.00846277	0.000397161
	50.748	0.00938834	0.0112365	0.0115077	0.00916489			50.808	0.00561335	0.00344628	0.00852176	0.00041551
	50.872	0.00973387	0.0113807	0.0117568	0.00949285			50.958	0.00566852	0.00350747	0.00861786	0.000444816
	50.958	0.00997818	0.0114845	0.0119338	0.00972051			51.022	0.00568716	0.00351921	0.00865725	0.000461774
	51.108	0.0104094	0.0116674	0.0122506	0.0101197			51.078	0.00570677	0.0035401	0.00869352	0.000473256
	51.138	0.0105072	0.0117177	0.0123045	0.0102043			51.168	0.00573366	0.00356282	0.00874881	0.000495858
	51.232	0.0107848	0.0118387	0.0125028	0.0104597			51.288	0.00576916	0.00359432	0.00882513	0.000526017
	51.348	0.0111466	0.0120124	0.0127321	0.0107842			51.408	0.00579774	0.00362076	0.00889115	0.000561759
	51.498	0.0116211	0.0122489	0.0130208	0.0112111			51.558	0.00583391	0.0036578	0.00898256	0.000606037
	51.618	0.0119986	0.0124385	0.0132476	0.0115577			51.648	0.00584958	0.00368397	0.00902319	0.00063696
	51.708	0.01229	0.0126038	0.0134022	0.011821			51.738	0.00586651	0.00371057	0.0090718	0.000667157
	51.798	0.0125751	0.0127638	0.013556	0.0120858			51.857	0.00588597	0.00374957	0.00913196	0.000709333
	51.857	0.012763	0.0128843	0.0136477	0.0122612			51.917	0.00588991	0.00377894	0.00914347	0.000734195
	51.917	0.0129473	0.0129698	0.0137545	0.0124374			52.037	0.00590523	0.0038256	0.00919829	0.000780003
	52.037	0.0133211	0.0132253	0.0139285	0.0127975			52.127	0.00592049	0.00385129	0.00925761	0.000812918
	52.157	0.013687	0.0134785	0.0140964	0.0131595			52.217	0.00592608	0.00389539	0.00928367	0.000851414
	52.277	0.014051	0.0137188	0.0142607	0.0135199			52.307	0.00593568	0.00392904	0.00932711	0.000888331
	52.397	0.0144164	0.0139451	0.0144195	0.0138757			52.397	0.00594065	0.00397124	0.00935518	0.000928113
	52.487	0.0146865	0.0141492	0.0145256	0.0141484			52.517	0.00594262	0.0040355	0.00937826	0.000984367
	52.581	0.0149661	0.0143878	0.0146282	0.014439			52.607	0.00594718	0.00407346	0.0094063	0.0010254
	52.671	0.0152337	0.0146283	0.0147218	0.0147204			52.697	0.00594721	0.00412029	0.00941891	0.00106936
	52.761	0.0155037	0.0148593	0.0148158	0.0149991			52.847	0.00594039	0.00421055	0.00941793	0.00114799
	52.877	0.0158501	0.015185	0.0149296	0.0153664			53.001	0.00593284	0.00429824	0.00941152	0.0012306
	53.001	0.0162224	0.0155304	0.015051	0.0157581			53.117	0.00592446	0.00436731	0.00939522	0.0012956
	53.091	0.0164943	0.0157807	0.0151399	0.0160415			53.207	0.00591592	0.00442416	0.00937452	0.00134822
	53.207	0.016842	0.0161284	0.0152486	0.0164154			53.267	0.00591203	0.00445691	0.00936294	0.00138155
	53.327	0.0172042	0.0164924	0.0153626	0.0168022			53.357	0.00589807	0.00452499	0.00932504	0.00144031
	53.387	0.0173804	0.0166854	0.0154111	0.017002			53.477	0.00588106	0.00461057	0.00927311	0.00151764
	53.451	0.0175746	0.0168849	0.0154713	0.0172096			53.567	0.00586663	0.00467825	0.00922687	0.00157799
	53.567	0.017918	0.0172509	0.0155611	0.0175937			53.627	0.00585896	0.00471965	0.0091988	0.0016151
	53.661	0.0181981	0.017541	0.0156292	0.0179036			53.777	0.00582762	0.00484889	0.00909569	0.00172719
	53.777	0.0185469	0.0178916	0.0157078	0.0182843			53.867	0.00581073	0.00492472	0.0090356	0.00179063
	53.897	0.0189099	0.0182402	0.0157765	0.0186759			53.957	0.00579053	0.00500759	0.00896509	0.00186035
	53.987	0.0191828	0.0184861	0.0158151	0.0189673			54.077	0.00576153	0.00512351	0.00886239	0.001958
	54.107	0.0195517	0.0188176	0.0158708	0.0193545			54.167	0.00573588	0.00521539	0.00876806	0.00204307
	54.227	0.0199178	0.0191061	0.0158911	0.0197348			54.257	0.00571254	0.00530758	0.0086819	0.00212133
	54.347	0.0202831	0.0193706	0.0158919	0.0201091			54.347	0.00568846	0.0054027	0.0085929	0.00220143
	54.407	0.0204628	0.0194656	0.0158624	0.0202878			54.437	0.00566442	0.00550115	0.00850683	0.00227971
	54.497	0.0207345	0.0196656	0.0158619	0.0205667			54.527	0.00563916	0.00560296	0.00841733	0.00236101
	54.591	0.021013	0.0198521	0.0158413	0.0208528			54.651	0.00560191	0.00574602	0.00828108	0.00248284
	54.707	0.021347	0.0200021	0.0157492	0.0211818			54.737	0.00557538	0.00584754	0.00818511	0.00256933
	54.797	0.0216001	0.0201214	0.0156763	0.021435			54.857	0.00553724	0.00599148	0.00804684	0.00269454
	54.887	0.0218449	0.0201959	0.0155649	0.021669			54.977	0.00549767	0.006138	0.00789979	0.00282757
	55.007	0.022162	0.0203145	0.0154267	0.0219839			55.097	0.00545775	0.00628688	0.00776332	0.00295681
	55.127	0.0224646	0.0204101	0.0152661	0.0222845			55.157	0.00543693	0.00636333	0.00768743	0.0030275
	55.217	0.0226861	0.0204997	0.0151565	0.0225185			55.247	0.00540559	0.00647808	0.00758048	0.00313065
	55.311	0.0228999	0.0205238	0.0149891	0.0227218			55.397	0.00535227	0.00666959	0.00740529	0.00330414
	55.371	0.0230454	0.0206041	0.0149279	0.0228914			55.517	0.0053073	0.00683159	0.00726067	0.00345142
	55.461	0.0232333	0.0206014	0.0147496	0.0230662			55.578	0.00528347	0.00691759	0.00718761	0.00352855
	55.581	0.0234774	0.0206165	0.014527	0.023308			55.667	0.00524897	0.00703842	0.00708415	0.0036386
	55.701	0.0236879	0.020576	0.0142756	0.023504			55.791	0.00519835	0.00721506	0.00694083	0.00379749
	55.791	0.0238413	0.0205501	0.0140937	0.0236515			55.881	0.00516353	0.00733003	0.00683582	0.00390816
	55.968	0.0241263	0.0204761	0.013732	0.0239196			55.968	0.00512975	0.00743969	0.00673099	0.00401677
	56.058	0.0242452	0.0204031	0.013537	0.0240237			56.088	0.00507819	0.00761137	0.0065895	0.00417647
	56.148	0.0243493	0.0203127	0.0133388	0.024111			56.148	0.00504994	0.00770535	0.00652249	0.0042599
	56.238	0.0244115	0.020184	0.0131323	0.0241582			56.268	0.00499515	0.00788197	0.00638234	0.00442474
	56.328	0.0245152	0.0200833	0.0129362	0.0242379			56.388	0.00493562	0.00806938	0.00624838	0.00459576
	56.418	0.0245309	0.0199163	0.0127271	0.0242419			56.508	0.00487558	0.00825406	0.00611074	0.00476827
	56.512	0.0245255	0.0197282	0.0125107	0.0242271			56.598	0.00483131	0.00838985	0.00600256	0.00489786
	56.602	0.0245692	0.0195706	0.0123066	0.0242485			56.692	0.00477849	0.00854541	0.00590112	0.0050403
	56.718	0.0245207	0.0193067	0.0120402	0.0241913			56.808	0.00471384	0.00873514	0.00577036	0.00521682
	56.842	0.024456	0.0190111	0.0117543	0.0241157			56.868	0.0046826	0.00882987	0.00569683	0.00530656
	56.962	0.0243595	0.0187019	0.011475	0.0240117			56.958	0.0046298	0.00898257	0.00559642	0.0054475
	57.079	0.0243127	0.018403	0.0111866	0.023943			57.079	0.00455621	0.00919288	0.00546265	0.00564084
	57.169	0.0241408	0.0181264	0.0109804	0.023781			57.229	0.00446054	0.00946195	0.00529917	0.00588729
	57.229	0.0240904	0.0179565	0.0108274	0.023722			57.319	0.00440482	0.00962355	0.00519757	0.00603413
	57.349	0.0238649	0.0175785	0.0105399	0.0235004			57.439	0.00432113	0.00985058	0.00507132	0.00624255
	57.439	0.0236603	0.0172829	0.0103276	0.0233009			57.529	0.00425788	0.0100226	0.00497558	0.00640088
	57.529	0.0234121	0.0169753	0.0101229	0.0230614			57.649	0.00417283	0.0102544	0.00484812	0.00661431
	57.619	0.0232079	0.016677	0.00990178	0.0228554			57.679	0.00414873	0.0103146	0.00481715	0.00667266
	57.773	0.0227647	0.0161463	0.00954133	0.0224188			57.829	0.00404009	0.0106097	0.00466052	0.00694517
	57.863	0.0223916	0.0158141	0.00935842	0.0220649			57.923	0.00396606	0.0107989	0.00456327	0.00712855
	57.923	0.0222253	0.0156122	0.00921243	0.0218993			58.01	0.00389927	0.0109739	0.00447515	0.00729529
	58.04	0.0218056	0.0152034	0.00895151	0.0214965			58.1	0.00383107	0.011156	0.00438755	0.00746511
	58.164	0.0213222	0.014771	0.00868306	0.0210404			58.19	0.00375706	0.0113386	0.00429681	0.00765075
	58.224	0.0210981	0.014567	0.00855121	0.0208314			58.31	0.00365972	0.0115817	0.00418077	0.00789525
	58.344	0.0205565	0.0141487	0.00830834	0.0203327			58.4	0.00358741	0.0117653	0.00409926	0.00807466
	58.464	0.0200093	0.0137392	0.00806823	0.0198347			58.55	0.00346148	0.0120651	0.00395956	0.00839412
	58.554	0.0195851	0.0134355	0.00789286	0.0194513			58.644	0.00338125	0.0122473	0.00387128	0.00860279
	58.674	0.0190135	0.0130337	0.00766492	0.0189422			58.735	0.00330396	0.0124231	0.00378977	0.00880227
	58.795	0.0184057	0.0126312	0.00744494	0.0183941			58.881	0.0031791	0.0127036	0.00366364	0.0091215
	58.885	0.0179365	0.0123404	0.00728638	0.0179502			58.941	0.00312767	0.012813	0.00361045	0.00925812
	58.975	0.0174805	0.0120361	0.00713231	0.0175493			59.061	0.00302494	0.0130284	0.00350611	0.0095312
	59.065	0.0170121	0.0117386	0.00698233	0.0171153			59.151	0.00294847	0.0131843	0.00342866	0.00973781
	59.155	0.016542	0.0114406	0.00683619	0.0166745			59.245	0.0028687	0.0133447	0.00334855	0.0099532
	59.275	0.0159195	0.0110513	0.00664642	0.0160738			59.302	0.00282261	0.0134323	0.00330153	0.0100863
	59.392	0.0153045	0.0106557	0.00646803	0.0154882			59.422	0.00272353	0.0136237	0.00320222	0.0103613
	59.452	0.014998	0.0104652	0.00637919	0.0151837			59.542	0.00262628	0.0138067	0.00310431	0.0106354
	59.572	0.014384	0.0100799	0.00620758	0.0145763			59.602	0.00257902	0.0138932	0.00305678	0.0107715
	59.666	0.0139014	0.00977413	0.0060774	0.0140998			59.722	0.00248407	0.0140661	0.00295951	0.011043
	59.786	0.0132788	0.0093754	0.005913	0.0134862			59.843	0.00238951	0.014235	0.00286032	0.0113155
	59.903	0.0126746	0.0089912	0.00575632	0.0128856			59.937	0.00232627	0.0143343	0.00280002	0.0115126
	60.023	0.0120712	0.00861489	0.00560531	0.0122797			60.053	0.00224322	0.0144691	0.00271389	0.0117599
	60.083	0.01177	0.00842767	0.00553043	0.0119767			60.117	0.00219476	0.0145516	0.00265979	0.0119013
	60.203	0.0111721	0.00805882	0.00538216	0.0113731			60.237	0.00210969	0.0146869	0.00256656	0.0121564
	60.297	0.0107313	0.00779153	0.00528255	0.0109286			60.297	0.0020696	0.0147457	0.00252352	0.0122788
	60.358	0.0104432	0.00761714	0.00521551	0.0106381			60.384	0.00201407	0.0148206	0.00246496	0.0124497
	60.448	0.010025	0.00736564	0.00511897	0.0102167			60.538	0.00191938	0.0149363	0.00236464	0.0127409
	60.568	0.00949649	0.00705171	0.00500634	0.00968983			60.654	0.00185107	0.0150089	0.00229234	0.0129498
	60.628	0.00923098	0.006895	0.00494645	0.00942466			60.745	0.00180063	0.0150495	0.00224043	0.0131013
	60.775	0.00858197	0.00651532	0.00479202	0.00877432			60.835	0.0017511	0.0150872	0.00218879	0.013249
	60.929	0.00795445	0.00615564	0.00465625	0.00815905			60.959	0.00168933	0.0151006	0.00212801	0.0134203
	61.015	0.00763647	0.00597683	0.004597	0.00785716			61.049	0.00164431	0.0151098	0.00208289	0.0135437
	61.109	0.00727807	0.00577607	0.004519	0.00750981			61.166	0.00158985	0.0150936	0.00203005	0.0136788
	61.196	0.00695636	0.0055979	0.00444892	0.00719883			61.26	0.00154559	0.0150825	0.00198695	0.013789
	61.316	0.00652558	0.00536275	0.00435432	0.0067822			61.346	0.00150407	0.0150801	0.00194736	0.0138981
	61.406	0.00626215	0.00522252	0.00430866	0.00653714			61.436	0.00146445	0.0150488	0.00191087	0.0139856
	61.5	0.00594941	0.00505711	0.00423958	0.00623305			61.56	0.00141014	0.0150039	0.00186326	0.0141062
	61.59	0.00568166	0.00491895	0.00418469	0.00597466			61.68	0.00136166	0.0149264	0.00182181	0.0141911
	61.681	0.00540453	0.00477836	0.00412675	0.00570516			61.771	0.00132867	0.0148317	0.00179122	0.0142202
	61.801	0.00508762	0.0046239	0.00406487	0.00539647			61.861	0.00129208	0.0147807	0.00176551	0.0142937
	61.951	0.00472487	0.00445617	0.00399556	0.00503838			61.948	0.00126306	0.0146657	0.00173753	0.0142989
	62.072	0.00445586	0.004339	0.00394507	0.00476876			62.068	0.00122295	0.0145107	0.00170169	0.0143117
	62.162	0.00426678	0.00425999	0.00391014	0.00457721			62.162	0.00119347	0.0143694	0.00167321	0.0143032
	62.248	0.0040964	0.00419139	0.00387848	0.00440269			62.248	0.0011672	0.0142352	0.001648	0.0142915
	62.312	0.00399027	0.00415522	0.00385405	0.00428955			62.372	0.00113212	0.0140092	0.0016087	0.0142446
	62.403	0.00380478	0.00407512	0.00382558	0.0041017			62.493	0.00110157	0.013739	0.00156405	0.014155
	62.519	0.00363288	0.00401909	0.00378193	0.0039155			62.643	0.00106465	0.0133996	0.00150972	0.0140415
	62.639	0.00343154	0.0039347	0.0037449	0.00370582			62.703	0.00104937	0.0132778	0.00149054	0.0140078
	62.73	0.00325909	0.00384816	0.00372593	0.0035312			62.76	0.00103773	0.0131113	0.00146407	0.0139324
	62.824	0.00312968	0.00379372	0.00369603	0.00339359			62.85	0.001017	0.0128964	0.00142995	0.0138536
	62.914	0.00299023	0.00372378	0.00367477	0.00325055			63.031	0.000981824	0.0123477	0.00134199	0.0135952
	63.034	0.00283186	0.00364672	0.00364179	0.00308759			63.124	0.000964	0.0120642	0.00129577	0.0134592
	63.094	0.00275713	0.00360943	0.00362537	0.00301203			63.211	0.000949146	0.0117632	0.00124665	0.0132999
	63.185	0.0026488	0.00355445	0.0036006	0.0029047			63.301	0.000932018	0.0114877	0.00120038	0.0131642
	63.305	0.00251616	0.00348601	0.00356759	0.00277734			63.392	0.00091611	0.0111802	0.00114874	0.0129996
	63.422	0.00241173	0.0034253	0.00353316	0.00267845			63.516	0.000894935	0.0107498	0.00107589	0.0127601
	63.546	0.00228618	0.00335801	0.00350031	0.00256748			63.576	0.000884846	0.0105378	0.00103981	0.0126384
	63.666	0.00218073	0.00329681	0.00346695	0.00247611			63.662	0.000869846	0.0102406	0.00098831	0.01247
	63.727	0.00213808	0.00326124	0.00345043	0.00243823			63.757	0.00085462	0.009889	0.000928847	0.0122534
	63.847	0.00204378	0.00320608	0.00341477	0.00235668			63.937	0.000826064	0.0092174	0.00081645	0.0118208
	63.937	0.00198184	0.00317093	0.00338547	0.00230074			64.027	0.000811417	0.00888305	0.000760269	0.011604
	64.058	0.0019156	0.00311361	0.00334648	0.00223408			64.148	0.000793177	0.00842434	0.000687652	0.0112779
	64.148	0.00187513	0.00305933	0.00331844	0.00218686			64.238	0.000780407	0.00808693	0.00063842	0.0110158
	64.264	0.00182931	0.00301046	0.00327525	0.0021251			64.325	0.000767752	0.00776504	0.000591985	0.0107662
	64.328	0.00180835	0.0029804	0.0032508	0.00209108			64.449	0.000750495	0.007318	0.000533889	0.0103934
	64.479	0.00176764	0.00290593	0.00318981	0.00200823			64.565	0.00073402	0.00689611	0.000478211	0.0100522
	64.539	0.00175375	0.00286775	0.0031652	0.00197212			64.626	0.000726217	0.00669072	0.000458316	0.0098572
	64.659	0.00172989	0.00280921	0.00310975	0.00189976			64.686	0.000717812	0.00646696	0.000428474	0.00968105
	64.75	0.00171383	0.00276036	0.00306458	0.0018404			64.81	0.000702406	0.00605651	0.000393551	0.00928404
	64.87	0.00169298	0.00271147	0.00300093	0.00176332			64.93	0.000687885	0.00566046	0.000362342	0.00890176
	64.957	0.00167644	0.00267751	0.00295362	0.0017058			65.021	0.000677162	0.005348	0.000335425	0.00861309
	65.047	0.00165785	0.00263767	0.00290359	0.00164319			65.111	0.000667196	0.00506321	0.000320489	0.0083223
	65.141	0.00163925	0.00258915	0.00284755	0.00157523			65.232	0.000654409	0.00469279	0.000307653	0.00793091
	65.258	0.00161721	0.00252622	0.00277143	0.00149219			65.322	0.000645385	0.00447345	0.000321565	0.00764293
	65.382	0.00158965	0.00245727	0.00269084	0.00140641			65.378	0.000639821	0.00426988	0.000304633	0.00746055
	65.472	0.00156913	0.00240369	0.00263029	0.00134732			65.533	0.000625092	0.00386017	0.00031936	0.00696775
	65.593	0.00154591	0.00232867	0.00253904	0.00128088			65.589	0.000619916	0.00371423	0.000325953	0.00679086
	65.714	0.00151218	0.00224273	0.00246232	0.00120889			65.713	0.00060878	0.00337082	0.000333574	0.00639506
	65.744	0.00150115	0.00221847	0.00244715	0.00118841			65.804	0.000600397	0.00317718	0.000360505	0.00611919
	65.86	0.00147254	0.00213051	0.00236698	0.0011353			65.92	0.000589764	0.00291133	0.000386626	0.00576529
	65.954	0.00144721	0.00205428	0.00230598	0.00109493			66.075	0.000575371	0.00255209	0.000417114	0.0052906
	66.075	0.00141355	0.00195166	0.00223103	0.00104824			66.165	0.000566219	0.002396	0.000449272	0.00503777
	66.195	0.00137787	0.00184301	0.0021625	0.00100516			66.286	0.000554132	0.00214022	0.000475376	0.0046729
	66.316	0.00134561	0.00173666	0.00209347	0.000970935			66.346	0.000547353	0.00205453	0.000497729	0.00451561
	66.376	0.00133453	0.00169858	0.00205666	0.000961918			66.436	0.00053678	0.00192598	0.000526764	0.00428162
	66.496	0.00130225	0.00159256	0.00199502	0.000930742			66.557	0.000522182	0.00174436	0.000558611	0.0039593
	66.587	0.00128052	0.00152005	0.00194856	0.000910756			66.643	0.000511115	0.00162891	0.000579609	0.00373913
	66.647	0.00126698	0.00146604	0.00191842	0.000895895			66.768	0.000494716	0.00146197	0.000609176	0.00341216
	66.798	0.00123475	0.00137418	0.00184385	0.000867563			66.854	0.000482315	0.00137071	0.000626187	0.00320776
	66.888	0.00121682	0.00132099	0.00179964	0.000848718			66.945	0.000468932	0.00127812	0.000644196	0.00299012
	66.978	0.001199	0.00127569	0.00175549	0.000829559			67.005	0.000460104	0.00121883	0.000657915	0.00284365
	67.065	0.00118628	0.0012306	0.00170888	0.000808159			67.125	0.000440215	0.00113385	0.000670333	0.00259373
	67.219	0.00115337	0.00118555	0.00163149	0.000773166			67.249	0.000419407	0.00105365	0.000686179	0.00233354
	67.28	0.00113955	0.00117307	0.00160013	0.000758709			67.34	0.000403359	0.00100653	0.000694273	0.00215504
	67.431	0.00110346	0.0011549	0.00152053	0.000722081			67.491	0.00037501	0.000948066	0.000698795	0.00188524
	67.491	0.00108844	0.00115248	0.0014882	0.000707508			67.581	0.000358867	0.000914806	0.000712238	0.00171601
	67.581	0.00106028	0.00115737	0.00144592	0.000689238			67.671	0.000340477	0.000894885	0.00070888	0.00157829
	67.702	0.00102909	0.0011655	0.00138129	0.000662552			67.762	0.000321377	0.000878647	0.000705343	0.00144622
	67.822	0.00100127	0.00117699	0.00131252	0.000636499			67.882	0.000298099	0.00085367	0.000718804	0.00125546
	67.913	0.000978537	0.00119033	0.00126608	0.000621007			67.973	0.000279242	0.000840612	0.000723072	0.00112827
	68.003	0.000955156	0.00120721	0.00122972	0.000610431			68.033	0.000267765	0.000829853	0.0007322	0.0010382
	68.12	0.000928048	0.00122803	0.00118393	0.000598112			68.123	0.000248401	0.000820097	0.000735056	0.000925891
	68.24	0.000902781	0.00124407	0.00112281	0.000583839			68.244	0.000221739	0.000808325	0.000739421	0.000785736
	68.304	0.000888453	0.00125544	0.00110696	0.000580572			68.395	0.000187313	0.000794616	0.000746557	0.000628494
	68.391	0.000868452	0.00126721	0.00107346	0.000575108			68.512	0.000160032	0.000782797	0.000755033	0.000517279
	68.485	0.00084597	0.00128032	0.00104935	0.00057183			68.632	0.000130789	0.000770779	0.000767838	0.000417851
	68.666	0.000798983	0.00130261	0.00102022	0.000568947			68.696	0.000114461	0.000764658	0.000778681	0.000372964
	68.757	0.000773852	0.0013125	0.00101492	0.000568148			68.787	9.25233e-05	0.000750723	0.00079191	0.000300944
	68.847	0.000747985	0.00132125	0.0010143	0.000567579			68.877	7.05341e-05	0.000735501	0.000806043	0.000234361
	68.907	0.000733716	0.00132864	0.00102134	0.000564405			68.967	4.87588e-05	0.000717702	0.000816006	0.000166689
	69.028	0.000695249	0.00133682	0.00102703	0.000565969			69.084	1.98135e-05	0.000693169	0.000826334	8.48804e-05
	69.114	0.000672941	0.00134494	0.00104037	0.000563322			69.205	-1.13131e-05	0.000667523	0.000855325	2.18606e-05
	69.209	0.000643068	0.00134961	0.00105443	0.000564717			69.269	-2.76354e-05	0.000652824	0.000850771	-2.18425e-05
	69.329	0.000611473	0.00135787	0.0010798	0.000563077			69.359	-5.07865e-05	0.000631069	0.00087562	-6.05828e-05
	69.45	0.000587273	0.00136848	0.0011094	0.000559549			69.48	-8.13401e-05	0.000598554	0.000908955	-0.000107812
	69.54	0.000566934	0.0013742	0.00113233	0.000558415			69.6	-0.000112131	0.00056761	0.000924453	-0.000158579
	69.657	0.000540254	0.00138208	0.00116405	0.000555717			69.687	-0.000133031	0.000540293	0.000950726	-0.000183096
	69.721	0.000533187	0.00138485	0.00117976	0.000556726			69.778	-0.000156335	0.000517565	0.000959418	-0.000216088
	69.842	0.000507073	0.00139357	0.00121319	0.000552588			69.872	-0.000178424	0.00048844	0.000981596	-0.000239014
	69.966	0.000483142	0.001401	0.00124598	0.000549054			69.992	-0.000204438	0.000446773	0.00101338	-0.000260142
	70.023	0.000472169	0.0014027	0.00126052	0.000548028			70.14	-0.000237726	0.000405377	0.00103844	-0.000289414
	70.143	0.000448126	0.00141294	0.00129078	0.000541329			70.17	-0.000242399	0.000391302	0.00104854	-0.000289567
	70.234	0.000429897	0.00141498	0.00131266	0.000538043			70.324	-0.000272056	0.000343716	0.00107989	-0.000305839
	70.325	0.000410414	0.00140304	0.00133559	0.000537446			70.445	-0.000297714	0.000319981	0.00110421	-0.000322384
	70.445	0.000387341	0.0014045	0.00136319	0.000530183			70.536	-0.000312556	0.000294215	0.00112682	-0.000325237
	70.532	0.000369534	0.00138272	0.00138713	0.000527287			70.656	-0.000327859	0.000258749	0.00115376	-0.000321992
	70.653	0.000348537	0.00135444	0.00142017	0.000520581			70.716	-0.00033377	0.000242671	0.00116428	-0.000318036
	70.743	0.000336224	0.00133341	0.0014441	0.000515254			70.837	-0.000347974	0.000219969	0.00119098	-0.000314013
	70.837	0.000326506	0.00131027	0.00146832	0.000510449			70.927	-0.000357584	0.000206507	0.0012119	-0.000309831
	70.928	0.000320222	0.00127339	0.00149645	0.000504782			71.018	-0.000365948	0.000195883	0.00123215	-0.000304032
	71.078	0.000320491	0.00119485	0.00154983	0.000492622			71.108	-0.000372899	0.000189076	0.00125029	-0.000296962
	71.229	0.000329351	0.00112341	0.00159997	0.00048329			71.199	-0.00037736	0.000190297	0.00125976	-0.000287448
	71.26	0.00033294	0.00110681	0.00161122	0.000480901			71.29	-0.000384884	0.00018412	0.00128701	-0.000281106
	71.41	0.000355523	0.00102894	0.00166532	0.000469446			71.38	-0.000391083	0.000179031	0.00131269	-0.000273526
	71.501	0.000372886	0.000984796	0.00169723	0.000462435			71.531	-0.000396631	0.00018929	0.0013344	-0.000256909
	71.621	0.000395347	0.000930598	0.00173864	0.000453982			71.621	-0.000400325	0.000188636	0.00135465	-0.000247029
	71.678	0.00041033	0.000909799	0.00175422	0.000448997			71.772	-0.000401588	0.000227819	0.00135195	-0.000228824
	71.772	0.000430608	0.000878066	0.00177905	0.00044193			71.863	-0.000401507	0.000266075	0.00134056	-0.000218961
	71.863	0.000447998	0.000852744	0.00179869	0.000435496			71.953	-0.000402344	0.000292798	0.00133767	-0.00020944
	71.954	0.000462866	0.000840475	0.00180615	0.000429084			72.044	-0.000402957	0.000323984	0.00133095	-0.000200446
	72.048	0.000471734	0.000817613	0.00182156	0.000424369			72.104	-0.000403684	0.000330951	0.00133297	-0.000193013
	72.165	0.000474197	0.000812782	0.0018151	0.000419646			72.255	-0.000404122	0.000390521	0.00131052	-0.000179745
	72.316	0.000468377	0.000780823	0.00182391	0.000416705			72.346	-0.000404724	0.000440241	0.00128968	-0.000176091
	72.406	0.0004519	0.00078701	0.00179771	0.000418643			72.466	-0.000405717	0.000492579	0.00126477	-0.000170409
	72.497	0.000429519	0.000790508	0.00176746	0.000423452			72.557	-0.000406706	0.000532922	0.00124342	-0.000167817
	72.617	0.000405491	0.000767791	0.00175275	0.000427884			72.617	-0.000406578	0.000552256	0.00122773	-0.000162792
	72.678	0.000384363	0.000772627	0.00172125	0.000434544			72.738	-0.00040948	0.000613818	0.00119542	-0.000167821
	72.798	0.000347836	0.000769999	0.00166701	0.000446576			72.828	-0.000411356	0.000653512	0.00116946	-0.000170657
	72.919	0.000317286	0.000761983	0.00161168	0.000457238			72.949	-0.000412924	0.000704313	0.00112818	-0.000172266
	73.006	0.000300607	0.000746877	0.00158448	0.000462193			73.07	-0.00041677	0.000757564	0.00108994	-0.000183407
	73.07	0.0002907	0.000740041	0.0015558	0.000465657			73.16	-0.000419994	0.000796101	0.00106073	-0.000193784
	73.161	0.000279902	0.000725491	0.0015226	0.000468923			73.281	-0.00042669	0.000841656	0.00102848	-0.000216179
	73.281	0.000278129	0.000711382	0.00146979	0.000468887			73.372	-0.000430866	0.000877478	0.000999414	-0.000231273
	73.402	0.000281459	0.000691832	0.00142746	0.000466046			73.432	-0.000432663	0.000906089	0.000975524	-0.000239025
	73.523	0.000300511	0.000675767	0.00138802	0.000458831			73.523	-0.000437782	0.000941212	0.000948666	-0.000258342
	73.583	0.00031087	0.000667252	0.00137183	0.000455199			73.674	-0.000447109	0.000998754	0.00090665	-0.000294278
	73.704	0.000336445	0.000651829	0.00134424	0.000448078			73.764	-0.000455037	0.00101725	0.000891922	-0.00032244
	73.795	0.000359266	0.000642524	0.00132786	0.000444037			73.885	-0.000464453	0.00105274	0.000866705	-0.000357745
	73.915	0.000393445	0.000634285	0.00131159	0.000442303			73.976	-0.000472193	0.00107518	0.00085093	-0.000386208
	74.002	0.000423679	0.000631321	0.00130751	0.000448285			74.096	-0.00048108	0.00112927	0.0008256	-0.000421302
	74.127	0.000463063	0.00063358	0.0012943	0.000454125			74.157	-0.000489016	0.00110919	0.000826758	-0.000446301
	74.248	0.000504219	0.00064451	0.001281	0.000464957			74.278	-0.000500464	0.00113914	0.000812873	-0.000486906
	74.338	0.000540446	0.000651621	0.00128754	0.000490962			74.399	-0.000514377	0.00112592	0.000808432	-0.000531537
	74.429	0.000572428	0.000669424	0.00127533	0.000506522			74.489	-0.000524538	0.00112333	0.000804991	-0.000563941
	74.519	0.000605139	0.000686203	0.00127304	0.000533776			74.549	-0.000531122	0.00113609	0.000803145	-0.000585377
	74.61	0.000636075	0.000710383	0.00126115	0.000559943			74.67	-0.000546061	0.00110514	0.000803065	-0.000629653
	74.701	0.000662551	0.000725478	0.00127151	0.0006011			74.787	-0.0005608	0.00109453	0.000806478	-0.000673102
	74.822	0.000687629	0.000751337	0.00127861	0.000653202			74.912	-0.000576878	0.00104401	0.000809524	-0.000717409
	74.942	0.000705181	0.000786674	0.00126684	0.000701095			75.003	-0.000588822	0.00101029	0.000813876	-0.000749798
	75.033	0.000701242	0.000803764	0.00128282	0.000739409			75.097	-0.000601276	0.000970606	0.000819383	-0.000782845
	75.154	0.000697024	0.000837797	0.0012717	0.000786446			75.184	-0.000612653	0.000927969	0.000824597	-0.000812307
	75.214	0.000689134	0.000852527	0.00126966	0.000808523			75.274	-0.000625265	0.000883688	0.000833433	-0.000845095
	75.274	0.000677726	0.000865935	0.00126977	0.000828676			75.395	-0.000639904	0.000810078	0.000839968	-0.000881032
	75.426	0.000644101	0.000895811	0.0012629	0.000877537			75.516	-0.000656791	0.000730213	0.000853514	-0.00092379
	75.546	0.000606946	0.000911721	0.00127106	0.000897031			75.607	-0.000666425	0.0006711	0.000858488	-0.000946264
	75.607	0.000592631	0.000915202	0.00126779	0.000916753			75.667	-0.000672069	0.000634447	0.000861655	-0.000958942
	75.758	0.000550148	0.000920207	0.00128242	0.000916744			75.788	-0.000684828	0.000553898	0.000871631	-0.000989085
	75.849	0.000530636	0.000918432	0.00129015	0.000901274			75.939	-0.000700286	0.000448466	0.000884581	-0.00102603
	76	0.000512945	0.00089709	0.00131466	0.000890431			75.965	-0.000702854	0.000429881	0.000886702	-0.00103222
	76.06	0.000510263	0.000894753	0.00131315	0.000852385			76.09	-0.000712768	0.00035377	0.000895481	-0.00105467
	76.151	0.000513054	0.000875822	0.00133184	0.000831235			76.211	-0.000719974	0.00029561	0.000903577	-0.00106935
	76.241	0.000522079	0.000863297	0.0013374	0.000781038			76.332	-0.00072829	0.000226176	0.000910382	-0.00108832
	76.332	0.000537711	0.000846034	0.00135158	0.000738463			76.456	-0.000734438	0.000174849	0.000917006	-0.00110036
	76.423	0.000560375	0.000825473	0.00137532	0.000702941			76.547	-0.000738299	0.000144099	0.000921565	-0.00110714
	76.574	0.000603626	0.000804947	0.00139834	0.000616237			76.634	-0.000742387	0.000109123	0.000923467	-0.00111523
	76.665	0.000627715	0.000802295	0.00140068	0.000552016			76.725	-0.000745195	9.14171e-05	0.000927542	-0.00111835
	76.755	0.000658303	0.000795831	0.00142346	0.000509301			76.815	-0.000746958	9.3037e-05	0.000934772	-0.00111718
	76.846	0.000678644	0.000802606	0.00142464	0.00044992			76.936	-0.000749906	9.07501e-05	0.0009414	-0.00111734
	76.966	0.000705107	0.000815511	0.00143663	0.000386466			77.027	-0.000751588	0.000107972	0.000949739	-0.00111424
	77.088	0.0007269	0.000837127	0.00145256	0.000330491			77.087	-0.000753124	0.000105959	0.000950902	-0.00111435
	77.182	0.000733553	0.000861709	0.00145565	0.000288004			77.208	-0.000755425	0.000141737	0.000962456	-0.00110869
	77.269	0.000733682	0.000888536	0.00145464	0.000251758			77.295	-0.000757243	0.000154948	0.000966233	-0.00110584
	77.39	0.000727645	0.000929768	0.00144631	0.000208231			77.45	-0.000760541	0.000224809	0.000983271	-0.00109607
	77.48	0.000719688	0.000962134	0.0014422	0.000179464			77.541	-0.000762613	0.0002658	0.000992286	-0.00109025
	77.541	0.000708247	0.000985277	0.00143879	0.000159082			77.662	-0.000765614	0.00032739	0.0010053	-0.00108201
	77.632	0.000694973	0.00101836	0.00143066	0.000133022			77.752	-0.000767926	0.000374649	0.00101515	-0.00107565
	77.753	0.00068684	0.00105867	0.00142329	0.000101924			77.843	-0.000770415	0.000425234	0.00102572	-0.00106911
	77.874	0.000666977	0.0010977	0.00141025	6.39032e-05			77.964	-0.000773462	0.000490784	0.00104027	-0.00105965
	77.964	0.000659533	0.00112294	0.00140251	3.3282e-05			78.055	-0.000776524	0.000545239	0.00105194	-0.00105389
	78.115	0.000651883	0.00116004	0.00138651	-3.02413e-05			78.145	-0.00077915	0.000594941	0.00106371	-0.00104756
	78.206	0.000670065	0.00117482	0.00139434	-6.97826e-05			78.236	-0.000781889	0.000642859	0.00107577	-0.00104168
	78.327	0.000694586	0.00119122	0.0014053	-0.000130577			78.357	-0.000785041	0.000705197	0.00109331	-0.00103303
	78.388	0.000711747	0.00119658	0.00141856	-0.00016034			78.448	-0.000787494	0.000746172	0.00110636	-0.00102767
	78.509	0.00072939	0.00121285	0.0014146	-0.000240185			78.508	-0.000788756	0.000777852	0.00111669	-0.0010229
	78.599	0.000748909	0.00122154	0.00142087	-0.000298252			78.629	-0.000791633	0.000814316	0.00113358	-0.00101787
	78.66	0.000762557	0.00122664	0.00142658	-0.000337275			78.75	-0.000793563	0.000828819	0.00114948	-0.00101449
	78.78	0.000789469	0.00123681	0.0014308	-0.000422148			78.875	-0.000794906	0.000863849	0.00117104	-0.00100776
	78.902	0.000811895	0.00124108	0.00145674	-0.000479319			78.962	-0.000795579	0.000887221	0.00118681	-0.00100322
	78.992	0.000835676	0.00124589	0.00145753	-0.000545523			79.083	-0.000795454	0.000898105	0.00120634	-0.000998863
	79.113	0.000838575	0.0012426	0.00149087	-0.000565973			79.177	-0.000794108	0.00089139	0.00121956	-0.00099652
	79.174	0.000850775	0.00124207	0.001498	-0.000593759			79.264	-0.000793424	0.00090317	0.00123446	-0.000993158
	79.295	0.0008533	0.00123382	0.00152181	-0.00061005			79.355	-0.000791733	0.000904778	0.0012481	-0.000990535
	79.385	0.000839044	0.00122129	0.00153964	-0.000600674			79.476	-0.000788311	0.000900945	0.00126441	-0.000987719
	79.506	0.000823341	0.00120106	0.00156123	-0.000584554			79.571	-0.000784474	0.000893604	0.00127556	-0.000986013
	79.597	0.000823939	0.00118705	0.00158037	-0.000572768			79.627	-0.000781772	0.000888497	0.00128153	-0.00098518
	79.718	0.000778054	0.00115211	0.00159947	-0.000519025			79.718	-0.000775445	0.000872771	0.00128945	-0.000984226
	79.779	0.000774054	0.00114041	0.00161494	-0.000498865			79.839	-0.000767711	0.000862323	0.00130009	-0.000983244
	79.93	0.000711098	0.00109384	0.00164306	-0.000416232			79.96	-0.000760685	0.000857234	0.00130971	-0.000983004
	80.051	0.000633757	0.00104786	0.00165993	-0.000337736			80.111	-0.000745183	0.000833478	0.0013188	-0.000983667
	80.112	0.000612998	0.00103526	0.00167901	-0.000301738			80.202	-0.000735906	0.000821895	0.00132409	-0.000984617
	80.202	0.000555833	0.00100688	0.00169797	-0.00024161			80.263	-0.000729322	0.000813668	0.00132748	-0.00098548
	80.327	0.000455185	0.000960491	0.00171552	-0.000159366			80.414	-0.000713037	0.000791909	0.00133511	-0.000988439
	80.448	0.000378558	0.000935641	0.00175519	-7.60367e-05			80.508	-0.000698037	0.000771299	0.0013406	-0.000990578
	80.535	0.000308014	0.000909143	0.00177224	-2.39358e-05			80.626	-0.000684924	0.000746152	0.00134514	-0.000994059
	80.626	0.000230733	0.000877564	0.00177807	1.02821e-05			80.72	-0.000667497	0.000719674	0.00135063	-0.000996863
	80.686	0.000187483	0.000863115	0.00179184	3.76471e-05			80.807	-0.000650148	0.000693486	0.0013557	-0.000999753
	80.838	8.53096e-05	0.000828488	0.00181946	7.88356e-05			80.898	-0.000633653	0.000663064	0.00135989	-0.00100302
	80.902	4.17473e-05	0.000812441	0.00184171	0.000112258			80.989	-0.00061827	0.00062721	0.00136322	-0.00100633
	81.05	-4.38183e-05	0.000779816	0.00187048	0.000130081			81.11	-0.0005937	0.000577414	0.00136823	-0.00101102
	81.11	-7.93915e-05	0.000761896	0.00188404	0.000141012			81.201	-0.000574656	0.000537169	0.00137164	-0.00101469
	81.231	-0.000131658	0.000744636	0.00190199	0.000121667			81.295	-0.000553505	0.000498452	0.001375	-0.00101899
	81.356	-0.000181974	0.000726778	0.00192106	9.76476e-05			81.382	-0.000535634	0.000452787	0.00137768	-0.00102237
	81.473	-0.000224082	0.000715044	0.00193717	6.65404e-05			81.473	-0.000515652	0.000410338	0.00138041	-0.00102649
	81.564	-0.000255062	0.000708924	0.00194822	3.90073e-05			81.624	-0.000482781	0.00035098	0.00138389	-0.00103463
	81.689	-0.000296497	0.000704934	0.0019608	-5.5327e-07			81.715	-0.000463667	0.000313814	0.00138587	-0.00103943
	81.746	-0.00030446	0.000714724	0.00196916	-2.22691e-05			81.836	-0.000438906	0.000269435	0.00138815	-0.00104619
	81.837	-0.000332512	0.000716685	0.00197561	-4.87269e-05			81.927	-0.000420669	0.000238995	0.00138981	-0.00105136
	81.958	-0.000378663	0.000716428	0.00197748	-7.76458e-05			82.052	-0.000397587	0.000209699	0.00139054	-0.00105957
	82.049	-0.000393894	0.000728526	0.00198168	-9.84817e-05			82.109	-0.000385348	0.000190655	0.00139268	-0.0010622
	82.17	-0.000440294	0.000731233	0.0019747	-0.000113699			82.234	-0.000366812	0.000182984	0.0013897	-0.0010724
	82.23	-0.000441597	0.000739528	0.00197401	-0.000121512			82.294	-0.000355422	0.000173841	0.00139061	-0.00107597
	82.321	-0.000477789	0.000740532	0.00196273	-0.000123022			82.381	-0.0003431	0.00017405	0.00138817	-0.00108297
	82.446	-0.000481883	0.000750107	0.00194877	-0.000126252			82.502	-0.000328154	0.000183125	0.00138284	-0.00109334
	82.563	-0.000497478	0.000754551	0.00192813	-0.000120945			82.654	-0.000314311	0.000208478	0.00137203	-0.00110752
	82.684	-0.000512635	0.000758996	0.00190384	-0.000111557			82.775	-0.00031091	0.000239252	0.00135814	-0.00112004
	82.775	-0.000508089	0.000765291	0.00188466	-0.000107619			82.896	-0.000307134	0.000272064	0.00134507	-0.00113179
	82.866	-0.000497325	0.000773705	0.00186523	-0.000106094			82.957	-0.00030314	0.000289328	0.00133966	-0.00113741
	82.957	-0.000481919	0.000784266	0.00184684	-0.000107787			83.047	-0.00030378	0.000317514	0.00132844	-0.00114618
	83.108	-0.000440586	0.000809503	0.00181869	-0.000121377			83.168	-0.00030734	0.000355861	0.00131322	-0.00115753
	83.203	-0.000406995	0.000831281	0.00180157	-0.000135854			83.259	-0.000312143	0.000383745	0.0013021	-0.00116555
	83.29	-0.000375805	0.000851317	0.00179054	-0.000153593			83.354	-0.000313861	0.000413034	0.00129161	-0.00117437
	83.381	-0.000340212	0.000873202	0.00178328	-0.000177532			83.441	-0.000326113	0.000433463	0.00128232	-0.00117984
	83.441	-0.000309977	0.000888921	0.00178583	-0.000203939			83.562	-0.000336551	0.000461458	0.00127107	-0.00118872
	83.532	-0.000268524	0.000914732	0.00178358	-0.000235353			83.623	-0.000344412	0.000472102	0.0012665	-0.00119209
	83.684	-0.000211479	0.000945832	0.00178487	-0.000275115			83.744	-0.000365917	0.00048375	0.00126186	-0.00119478
	83.778	-0.000171373	0.000964607	0.00179512	-0.000305028			83.869	-0.000391373	0.000485665	0.00126248	-0.00119365
	83.926	-9.93197e-05	0.00100121	0.00182059	-0.000356535			83.986	-0.000416	0.000481382	0.0012661	-0.00119061
	84.017	-5.20032e-05	0.00102666	0.00184023	-0.000385582			84.047	-0.000425969	0.000482535	0.00126475	-0.00119212
	84.077	-3.08287e-05	0.00102818	0.00185711	-0.000385657			84.138	-0.000444094	0.000478827	0.00126571	-0.00119151
	84.203	2.24625e-05	0.0010367	0.00189915	-0.000375393			84.229	-0.00046539	0.000469415	0.00127058	-0.00118726
	84.324	9.09696e-05	0.00106619	0.00193728	-0.000375561			84.35	-0.000496333	0.000451442	0.00128173	-0.00117738
	84.411	0.00013854	0.00107872	0.00196984	-0.000349723			84.414	-0.000511816	0.000445189	0.00128422	-0.00117463
	84.505	0.000193786	0.0010941	0.00200457	-0.00031247			84.535	-0.000544811	0.000424269	0.00130009	-0.00116037
	84.596	0.000249793	0.00110831	0.00203836	-0.000262184			84.683	-0.000584978	0.000406539	0.00131365	-0.00114632
	84.717	0.00032729	0.00112643	0.00208132	-0.000177087			84.774	-0.000610117	0.00039368	0.00132933	-0.00113249
	84.805	0.000387555	0.00114036	0.00211543	-8.99714e-05			84.895	-0.000644254	0.000384331	0.00134349	-0.00111785
	84.896	0.000446832	0.00115228	0.00214245	-7.44895e-06			84.986	-0.00066933	0.00037878	0.00135848	-0.00110412
	84.99	0.000502613	0.00115831	0.0021631	7.54593e-05			85.111	-0.000703019	0.000376308	0.00138035	-0.0010845
	85.108	0.000573827	0.00116868	0.00219341	0.000204886			85.198	-0.000722821	0.000378857	0.00140119	-0.00106824
	85.199	0.000617983	0.00116638	0.00220666	0.000295315			85.319	-0.000753985	0.000386665	0.00142248	-0.00104931
	85.32	0.000671981	0.00116833	0.00223137	0.00042039			85.41	-0.000774454	0.0003967	0.0014416	-0.00103377
	85.415	0.000701548	0.00116008	0.00224218	0.000506254			85.471	-0.000784222	0.000407487	0.00145698	-0.00102239
	85.536	0.000728679	0.0011441	0.00225018	0.00061094			85.592	-0.000804562	0.000430662	0.00148369	-0.00100151
	85.623	0.000738943	0.00113116	0.0022556	0.000674266			85.653	-0.00082148	0.000436591	0.00149434	-0.000991851
	85.717	0.000745996	0.00111612	0.00225915	0.000741739			85.808	-0.000845158	0.000467962	0.00152801	-0.000964945
	85.808	0.000742515	0.0011003	0.00226237	0.000787315			85.895	-0.000860226	0.000481512	0.00154726	-0.000949203
	85.899	0.000732121	0.00108365	0.00226419	0.000820963			85.99	-0.000864872	0.000506656	0.00156539	-0.000933675
	86.051	0.000692923	0.00105334	0.00226203	0.00083685			86.081	-0.000871307	0.000525347	0.0015822	-0.000918497
	86.138	0.00067683	0.00103793	0.00226445	0.000855846			86.202	-0.000880912	0.00054305	0.00160572	-0.000897031
	86.259	0.000632065	0.00101369	0.00226149	0.000840505			86.293	-0.000877965	0.000563083	0.00161471	-0.000884926
	86.35	0.000606143	0.000997314	0.00226686	0.00083844			86.35	-0.000881932	0.000566751	0.00162653	-0.000874016
	86.441	0.000556426	0.000977942	0.00225848	0.000796117			86.471	-0.00087497	0.000586243	0.00163368	-0.000859373
	86.532	0.000502233	0.000958378	0.00224527	0.00074284			86.562	-0.000869275	0.000596312	0.00163793	-0.000848597
	86.623	0.000451564	0.000939604	0.00223279	0.00069079			86.714	-0.00085373	0.000610498	0.00163413	-0.000835488
	86.745	0.000403174	0.000919093	0.00223658	0.000649954			86.805	-0.000847561	0.000612123	0.00164006	-0.000823923
	86.839	0.000360087	0.000902773	0.00223002	0.000603087			86.956	-0.000830907	0.000615601	0.00163953	-0.000810069
	86.957	0.000315992	0.00088569	0.00223238	0.000557996			87.078	-0.000810277	0.000619455	0.00161914	-0.000808677
	87.021	0.000295665	0.00087772	0.00223734	0.000538244			87.172	-0.000794538	0.000620733	0.001604	-0.000807959
	87.142	0.000238752	0.000855319	0.00218735	0.000450437			87.263	-0.000778635	0.000621666	0.00158714	-0.00080888
	87.264	0.000200882	0.000838968	0.00215933	0.000396733			87.385	-0.000756189	0.000622947	0.00156002	-0.000813393
	87.351	0.000181505	0.000829261	0.00214696	0.000370941			87.442	-0.000745699	0.000624242	0.00154771	-0.000815769
	87.442	0.000157568	0.00081773	0.00210936	0.000332213			87.567	-0.000721206	0.000626404	0.00151288	-0.000826559
	87.533	0.00013627	0.000806941	0.00206816	0.000297696			87.623	-0.000709255	0.000624166	0.00149062	-0.000836573
	87.624	0.000114573	0.000796516	0.00201759	0.000263197			87.718	-0.000691104	0.000631618	0.00146875	-0.000843854
	87.749	8.50181e-05	0.000782992	0.0019426	0.000219368			87.866	-0.000661041	0.000649831	0.00142826	-0.000860117
	87.901	4.3994e-05	0.000767878	0.00184014	0.00016561			87.927	-0.000648528	0.000643878	0.00140567	-0.000876375
	88.022	5.66483e-06	0.000756858	0.00175434	0.000119651			88.018	-0.000629874	0.000650008	0.00137905	-0.000893848
	88.113	-2.82379e-05	0.00074986	0.00168662	7.69388e-05			88.139	-0.000605013	0.000659145	0.00134575	-0.000919553
	88.23	-7.41008e-05	0.000736938	0.00160567	2.64064e-05			88.26	-0.000581859	0.00065726	0.00132152	-0.000950916
	88.325	-0.000119975	0.000727243	0.00153409	-3.20907e-05			88.355	-0.000561925	0.000667686	0.00129906	-0.000973664
	88.416	-0.000148883	0.000708291	0.00149095	-6.86292e-05			88.446	-0.00054435	0.000668228	0.00128531	-0.000998648
	88.507	-0.00019865	0.000692985	0.00142559	-0.000138466			88.537	-0.000528999	0.000658676	0.00128286	-0.00102583
	88.598	-0.000252868	0.00067227	0.00136165	-0.000216349			88.689	-0.000500508	0.000653482	0.00127052	-0.00107023
	88.689	-0.000268135	0.00064302	0.00133778	-0.000263663			88.719	-0.00049788	0.000641731	0.0012813	-0.0010803
	88.78	-0.000305159	0.000612661	0.00129409	-0.000339526			88.841	-0.000476145	0.000629162	0.00127828	-0.00111755
	88.902	-0.000343897	0.000565558	0.00124635	-0.000442946			88.932	-0.000463639	0.000606764	0.00129176	-0.00114652
	88.993	-0.000369601	0.000526151	0.0012143	-0.000523874			89.023	-0.000451755	0.000581195	0.0013069	-0.00117557
	89.11	-0.000403991	0.0004698	0.00117419	-0.000633313			89.144	-0.000441685	0.000534805	0.00134776	-0.00121389
	89.171	-0.000413427	0.000440261	0.00115946	-0.000685951			89.205	-0.000430221	0.00051828	0.00134079	-0.0012339
	89.296	-0.000406126	0.000384803	0.00114614	-0.000776566			89.353	-0.000423682	0.000449488	0.001403	-0.00127899
	89.357	-0.000416126	0.000355385	0.00113118	-0.000827707			89.448	-0.000422136	0.000403436	0.00144593	-0.00130609
	89.474	-0.000368637	0.000317812	0.00114244	-0.00087847			89.599	-0.000416247	0.000328051	0.0014925	-0.00134965
	89.599	-0.000315761	0.00028605	0.00115371	-0.00091959			89.66	-0.000413268	0.000294973	0.00150681	-0.00136775
	89.721	-0.000250553	0.000268216	0.00117009	-0.00093649			89.781	-0.000415937	0.000230596	0.00155633	-0.00139796
	89.812	-0.000193106	0.000263833	0.00118629	-0.000932517			89.842	-0.000421394	0.000201707	0.00158874	-0.00140918
	89.933	-0.000109239	0.000268694	0.00121089	-0.00090768			89.963	-0.000425681	0.000136219	0.00163265	-0.00143715
	89.994	-6.47911e-05	0.000275335	0.00122442	-0.000887448			90.055	-0.000430553	8.60247e-05	0.00166816	-0.0014574
	90.116	3.01599e-05	0.000293788	0.00124865	-0.000835988			90.176	-0.00044495	3.52866e-05	0.00172405	-0.00147281
	90.233	0.00011774	0.000320235	0.00127946	-0.000771504			90.267	-0.000455745	-2.23086e-06	0.0017643	-0.00148411
	90.355	0.000207456	0.000353642	0.001312	-0.000696801			90.358	-0.000465914	-4.22727e-05	0.00180646	-0.00149759
	90.446	0.000261195	0.00039311	0.00133787	-0.000640963			90.449	-0.000481331	-6.3547e-05	0.00184651	-0.0014991
	90.541	0.000330326	0.000420074	0.00136404	-0.000580009			90.601	-0.000505848	-9.90913e-05	0.00191666	-0.00150439
	90.658	0.000395434	0.000478077	0.00139512	-0.000512386			90.692	-0.000521693	-0.000112148	0.00195894	-0.00150421
	90.692	0.000414312	0.000494821	0.00140392	-0.000493558			90.779	-0.000536453	-0.000126441	0.00200603	-0.00150668
	90.84	0.000494783	0.000566108	0.00144208	-0.000416717			90.844	-0.000548818	-0.000126523	0.0020365	-0.00150311
	90.935	0.000544812	0.000609957	0.00146741	-0.000372082			91.022	-0.000584418	-9.65516e-05	0.00211052	-0.00148272
	91.026	0.000594114	0.000645861	0.00149645	-0.000331343			91.087	-0.000597526	-7.90315e-05	0.00213802	-0.00147409
	91.117	0.000635801	0.000693274	0.00151791	-0.000298046			91.208	-0.000622149	-3.74562e-05	0.00219009	-0.00145631
	91.208	0.000679558	0.000734386	0.00154504	-0.000266363			91.329	-0.000646993	7.45246e-06	0.00224872	-0.00143876
	91.326	0.000720659	0.000796765	0.00155968	-0.000236521			91.39	-0.000660046	7.30893e-05	0.00225009	-0.00141689
	91.482	0.000775622	0.000862063	0.00158974	-0.000203337			91.512	-0.00068541	0.00015817	0.00229246	-0.00138956
	91.542	0.000781437	0.000880607	0.00158379	-0.000195257			91.599	-0.000703505	0.000233513	0.0023166	-0.00136694
	91.603	0.000793805	0.000897243	0.001589	-0.000187444			91.721	-0.000729171	0.000329032	0.00235927	-0.00133774
	91.785	0.00080782	0.000920547	0.00159183	-0.000173876			91.812	-0.000748518	0.000405663	0.00238812	-0.00131432
	91.876	0.000813683	0.000926228	0.00159666	-0.000173484			91.906	-0.000767605	0.000528379	0.00239525	-0.00128232
	91.968	0.00080087	0.000913888	0.00158873	-0.000173483			92.028	-0.000792663	0.0006772	0.00240995	-0.00124289
	92.055	0.000758616	0.000872297	0.00156544	-0.000170259			92.089	-0.000803625	0.000794175	0.00239933	-0.00121776
	92.15	0.000705827	0.000818298	0.00154126	-0.000168078			92.207	-0.000824064	0.00102529	0.00237933	-0.00117025
	92.241	0.000606728	0.000717941	0.00150095	-0.000161784			92.301	-0.000839905	0.00121056	0.00236358	-0.00113312
	92.363	0.000461069	0.000571399	0.001449	-0.000155382			92.393	-0.000855238	0.0013913	0.00234797	-0.00109709
	92.484	0.000310162	0.00042314	0.00139886	-0.000149757			92.514	-0.000875309	0.00162778	0.00232676	-0.00104979
	92.545	0.000233067	0.000348976	0.0013738	-0.000146902			92.575	-0.0008854	0.0017465	0.00231571	-0.00102593
	92.636	0.000117453	0.000239648	0.00133646	-0.000142507			92.666	-0.000900444	0.00192339	0.00229872	-0.0009902
	92.757	-3.71613e-05	9.65889e-05	0.00128639	-0.000136379			92.787	-0.000920395	0.00215843	0.00227522	-0.000942482
	92.849	-0.000154808	-1.03763e-05	0.00124804	-0.00013164			92.879	-0.000935573	0.00233799	0.00225661	-0.000905879
	92.97	-0.000310426	-0.000149903	0.00119669	-0.000125358			93	-0.00095543	0.00257467	0.00223138	-0.000857549
	93.061	-0.000427362	-0.00025379	0.00115767	-0.000120782			93.122	-0.000975334	0.00281448	0.00220515	-0.000808577
	93.122	-0.000506132	-0.000323448	0.00113114	-0.000117784			93.239	-0.000994404	0.00304713	0.00217922	-0.000761142
	93.243	-0.000662571	-0.00046147	0.00107794	-0.000112142			93.33	-0.00100913	0.00322906	0.00215873	-0.000724169
	93.334	-0.000781581	-0.000566461	0.001037	-0.000108128			93.425	-0.0010246	0.00342248	0.00213677	-0.000684986
	93.486	-0.000981308	-0.000743449	0.000967678	-0.000102067			93.547	-0.00104408	0.00367004	0.00210859	-0.000635153
	93.544	-0.00105714	-0.000811087	0.000941226	-0.000100014			93.608	-0.00105381	0.00379537	0.0020943	-0.000610055
	93.635	-0.00117868	-0.000920062	0.000898656	-9.69347e-05			93.699	-0.00106821	0.00398285	0.00207298	-0.000572719
	93.73	-0.00130652	-0.00103565	0.000853819	-9.4052e-05			93.756	-0.0010772	0.00410133	0.00205953	-0.000549242
	93.882	-0.0015145	-0.00122602	0.000780967	-9.01499e-05			93.908	-0.00110089	0.00441895	0.00202371	-0.000486836
	93.973	-0.0016384	-0.001341	0.000737826	-8.83746e-05			94.003	-0.00111587	0.00462353	0.00200085	-0.000447023
	94.03	-0.00171832	-0.00141571	0.000710094	-8.73991e-05			94.094	-0.00112985	0.00481763	0.00197936	-0.000409583
	94.155	-0.00189423	-0.00158192	0.000649524	-8.58829e-05			94.212	-0.00114798	0.00507342	0.00195136	-0.000360691
	94.277	-0.00207033	-0.00175055	0.000589579	-8.51919e-05			94.303	-0.00116176	0.00527148	0.00192994	-0.000323195
	94.398	-0.00224589	-0.00192095	0.000530729	-8.54507e-05			94.428	-0.0011805	0.00554523	0.00190082	-0.000271918
	94.455	-0.00233263	-0.00200578	0.000501898	-8.58311e-05			94.546	-0.00119783	0.00580343	0.00187385	-0.000224138
	94.55	-0.00247611	-0.00214729	0.000454821	-8.70142e-05			94.641	-0.00121248	0.00602418	0.00185102	-0.000183516
	94.641	-0.0026143	-0.00228487	0.000410072	-8.87447e-05			94.732	-0.00122531	0.00622179	0.00183103	-0.000147668
	94.733	-0.00275218	-0.00242348	0.000366136	-9.11272e-05			94.793	-0.00123443	0.00636277	0.00181689	-0.000122167
	94.854	-0.00293911	-0.00261288	0.000307439	-9.51101e-05			94.915	-0.00125201	0.00663882	0.00178964	-7.27195e-05
	94.915	-0.00303946	-0.00271494	0.000276201	-9.74597e-05			95.006	-0.00126539	0.00685139	0.00176889	-3.48738e-05
	95.067	-0.00327624	-0.00295874	0.000204157	-0.000104546

## Sheet: Supplementary Fig. 3e
	nt position (5' - 3')	counts
	0	199449
	1	4592
	2	1648
	3	3311
	4	1010
	5	6225
	6	6645
	7	8662
	8	13296
	9	5733
	10	1850
	11	10619
	12	9668
	13	10739
	14	5299
	15	23593
	16	7652
	17	8918
	18	1563
	19	4008
	20	1173
	21	398
	22	1510
	23	4085
	24	1624
	25	2421
	26	613
	27	495
	28	4633
	29	7171
	30	2341
	31	5992
	32	239
	33	432
	34	1968
	35	838
	36	1108
	37	628
	38	295
	39	743
	40	1229
	41	295
	42	12
	43	375
	44	8182
	45	2694
	46	693
	47	983
	48	58
	49	80
	50	924
	51	5334
	52	2903
	53	815
	54	2029
	55	363
	56	999
	57	726
	58	4252
	59	3495
	60	10492
	61	5775
	62	223
	63	2291
	64	4758
	65	3870
	66	667
	67	3798
	68	816
	69	1784
	70	769
	71	363
	72	199
	73	240
	74	2851
	75	263171
	76	10702
	77	261
	78	276
	79	102
	80	116
	81	32
	82	46
	83	5

## Sheet: Supplementary Fig. 5a
		ssDNA			dsDNA
	SLFN11 [nM]	1	2	3	1	2	3
	0	-2.6	-5.5	-2.3	28.1	25.6	24.15
	3.125	3.3	5.8	1.65	27.85	28.3	25.6
	6.25	7.4	7.95	8.1	25.2	25.5	26.8
	12.5	27.75	31.2	29.2	23.75	22.75	21.2
	25	74.1	72.65	71.3	26.55	26.9	23.25
	50	128.9	120.6	144.8	29.55	27.05	39.1
	100	151.65	147.55	148.85	26.8	26.85	25.95
	200	167.65	167.45	167.4	30.8	30.35	27.65
	400	175.95	173.5	178.75	31.8	31.55	27.25

## Sheet: Supplementary Fig. 5b
	Signal:	First derivative (ratio)
	Capillary:	1	2	3	4
	Temperature [°C]	SLFN11 WT	SLFN11 WT + ssDNA	SLFN11 K652D	SLFN11 K652D + ssDNA
	35.086	-0.000147168	0.00100925	-0.000120731	0.000761546
	35.209	-0.000147182	0.000971669	-7.54028e-05	0.000763578
	35.358	-0.000146328	0.000923771	-2.06701e-05	0.000765393
	35.447	-0.00014537	0.000894053	1.1799e-05	0.000766169
	35.563	-0.000143651	0.000854368	5.36192e-05	0.000766875
	35.712	-0.000140662	0.000801596	0.00010676	0.000767385
	35.831	-0.00013767	0.000758008	0.000148809	0.000767584
	35.955	-0.000134032	0.000711401	0.000192222	0.000767727
	36.044	-0.000131155	0.000677503	0.000222961	0.000767866
	36.13	-0.000128137	0.000644079	0.000252652	0.00076809
	36.223	-0.000124699	0.00060771	0.000284413	0.000768496
	36.309	-0.00012135	0.000573707	0.00031368	0.000769089
	36.428	-0.000116512	0.000526315	0.000353983	0.000770365
	36.521	-0.000112624	0.000489264	0.000385263	0.000771817
	36.611	-0.000108767	0.000453297	0.000415562	0.000773676
	36.697	-0.000105045	0.000419134	0.000444415	0.000775915
	36.82	-9.96475e-05	0.00037063	0.000485713	0.000779968
	36.909	-9.57122e-05	0.000336097	0.000515548	0.000783551
	37.029	-9.02803e-05	0.000290212	0.00055597	0.000789254
	37.118	-8.61402e-05	0.000256948	0.000586037	0.000794108
	37.208	-8.18057e-05	0.000224085	0.000616538	0.000799516
	37.323	-7.59479e-05	0.000183308	0.000655698	0.000807062
	37.417	-7.08006e-05	0.000151072	0.000687849	0.000813638
	37.506	-6.55382e-05	0.000121472	0.00071839	0.000820062
	37.592	-6.00089e-05	9.36859e-05	0.000747954	0.00082629
	37.715	-5.11369e-05	5.50688e-05	0.000790211	0.0008348
	37.805	-4.37125e-05	2.72589e-05	0.000820951	0.000840266
	37.92	-3.25819e-05	-8.8223e-06	0.000859669	0.000845396
	38.014	-2.15206e-05	-4.01399e-05	0.000890343	0.00084706
	38.133	-3.81424e-06	-8.50668e-05	0.000926734	0.000844211
	38.193	6.22071e-06	-0.000104816	0.000940469	0.000844998
	38.342	3.1251e-05	-0.000146651	0.000966935	0.000852325
	38.431	4.57527e-05	-0.000167186	0.00097987	0.000860195
	38.521	6.01473e-05	-0.000185743	0.000992312	0.000870247
	38.61	7.5513e-05	-0.000212797	0.0010048	0.000875194
	38.73	9.42558e-05	-0.000236115	0.00102125	0.000893046
	38.82	0.00010713	-0.000241267	0.00103605	0.000916135
	38.939	0.000125243	-0.000260788	0.00105634	0.00094142
	39.029	0.000139058	-0.000286646	0.00107061	0.000957026
	39.118	0.000151351	-0.000288225	0.0010918	0.000987869
	39.234	0.000167069	-0.000322018	0.00111349	0.00101606
	39.353	0.000181965	-0.000322945	0.00114888	0.00106426
	39.447	0.000192766	-0.000335381	0.00117553	0.00110048
	39.536	0.000202657	-0.000337254	0.00120607	0.00113983
	39.626	0.00021198	-0.00032897	0.00124322	0.00118236
	39.745	0.000223781	-0.000323567	0.00129234	0.00123801
	39.831	0.000232002	-0.000316993	0.00133013	0.00127858
	39.925	0.000241714	-0.0003077	0.00137215	0.00132355
	40.044	0.000253072	-0.000290983	0.00142803	0.00137916
	40.163	0.000264885	-0.000269411	0.00148425	0.00143413
	40.253	0.000273174	-0.000250495	0.00152676	0.00147441
	40.343	0.00028451	-0.000224424	0.00156765	0.00151685
	40.432	0.000291409	-0.000201008	0.00160847	0.00155485
	40.492	0.000288187	-0.000198194	0.00163874	0.00157252
	40.642	0.000299914	-0.000150593	0.00170447	0.00163634
	40.731	0.000302062	-0.000132414	0.00174619	0.00166804
	40.851	0.000307799	-9.0018e-05	0.00179659	0.0017176
	40.944	0.000309491	-5.74916e-05	0.00183511	0.00175493
	41.06	0.000313062	-3.1285e-05	0.00188926	0.00179635
	41.179	0.000317143	-1.14541e-06	0.00194315	0.00184048
	41.269	0.000326605	1.50058e-05	0.00198688	0.00187291
	41.329	0.00033093	2.85829e-05	0.00201438	0.00189541
	41.418	0.000333245	4.99719e-05	0.00205438	0.00192891
	41.538	0.000341548	7.17336e-05	0.00211183	0.00197305
	41.627	0.000371785	7.97632e-05	0.00215569	0.00200643
	41.777	0.000387373	9.82798e-05	0.00223225	0.00206031
	41.896	0.000416649	0.000107742	0.00229228	0.00210314
	42.016	0.00044395	0.000113616	0.00235591	0.00214466
	42.076	0.000456349	0.000113056	0.00239155	0.00216436
	42.195	0.000486879	0.000114126	0.00245655	0.00220357
	42.255	0.000502081	0.00011033	0.00249349	0.00222223
	42.375	0.000534215	0.000107905	0.00255984	0.00225971
	42.435	0.000550253	0.000110227	0.00258974	0.00227864
	42.55	0.000581633	0.000108351	0.00265239	0.00231344
	42.67	0.000615322	0.000106516	0.00271724	0.0023493
	42.793	0.000650997	0.00010603	0.00278251	0.00238613
	42.883	0.000678491	0.000108365	0.00282923	0.00241387
	42.969	0.000705013	0.000111091	0.00287349	0.00244065
	43.092	0.000746915	0.000121879	0.00293687	0.0024824
	43.152	0.000768709	0.000129257	0.00296835	0.00250426
	43.212	0.000790666	0.000137152	0.00299995	0.00252668
	43.331	0.00083768	0.000157884	0.00306498	0.00257551
	43.451	0.000884997	0.000180118	0.00312932	0.00262598
	43.571	0.000943734	0.000215875	0.00320979	0.00269484
	43.69	0.000997691	0.000247511	0.00328134	0.00275806
	43.81	0.0010564	0.000285245	0.00336562	0.00283705
	43.9	0.00110138	0.000314622	0.00342338	0.00289341
	43.959	0.00113138	0.00033465	0.00346498	0.00293519
	44.049	0.00117647	0.000364234	0.0035337	0.00300611
	44.169	0.00124016	0.000407313	0.00361803	0.00309669
	44.288	0.00130474	0.000451515	0.00370295	0.00319136
	44.404	0.00136084	0.000481981	0.00380121	0.00330338
	44.464	0.00139341	0.000504093	0.00384422	0.00335371
	44.558	0.00144187	0.000534489	0.00391608	0.00343852
	44.737	0.00152236	0.000570637	0.00407269	0.00362791
	44.797	0.00155257	0.000592106	0.00411548	0.0036779
	44.917	0.0016029	0.000615615	0.00421936	0.00380367
	45.036	0.00164902	0.000635698	0.00432505	0.0039319
	45.096	0.00167085	0.000644741	0.0043795	0.00399836
	45.156	0.00169017	0.000650803	0.00443864	0.00407602
	45.246	0.00172205	0.000666281	0.00451866	0.0041709
	45.362	0.00176063	0.000684928	0.00462626	0.0043029
	45.485	0.00180175	0.00070647	0.00474117	0.00444168
	45.605	0.00184431	0.000731576	0.00485485	0.00457924
	45.725	0.00189129	0.000761156	0.00496975	0.00471571
	45.844	0.0019437	0.000795346	0.00508524	0.00485012
	45.904	0.00197377	0.000815919	0.0051435	0.00491769
	45.964	0.00200859	0.000840998	0.00520057	0.00498429
	46.084	0.00207436	0.000883024	0.00532067	0.00511764
	46.203	0.00215237	0.000934047	0.00543747	0.00524718
	46.323	0.00224774	0.000995856	0.00554859	0.00536878
	46.383	0.0022888	0.00101952	0.00560968	0.00543634
	46.473	0.00235816	0.00105982	0.00569713	0.00553398
	46.592	0.00246483	0.00112048	0.00580287	0.00565129
	46.742	0.00261507	0.00119842	0.00592422	0.00578317
	46.832	0.00270606	0.00124145	0.00599508	0.00586137
	46.952	0.0028289	0.00129542	0.00608634	0.00596257
	47.011	0.00289141	0.00132069	0.00612899	0.00600846
	47.127	0.00301991	0.00136693	0.00620814	0.00608789
	47.221	0.00311355	0.00140168	0.00627592	0.00616306
	47.281	0.00317076	0.00142328	0.00631923	0.00621234
	47.341	0.00324287	0.00144183	0.00635565	0.00624044
	47.49	0.00341328	0.00148374	0.00644886	0.0063155
	47.58	0.00350554	0.00151027	0.0065082	0.00637201
	47.73	0.00366936	0.00155136	0.00660244	0.00644967
	47.82	0.00377522	0.00157385	0.0066568	0.00648561
	47.91	0.00388388	0.00159661	0.00671083	0.00651867
	47.999	0.00399452	0.00161991	0.00676417	0.00654889
	48.119	0.00415259	0.00164922	0.0068377	0.00658166
	48.239	0.00431691	0.00168121	0.00691435	0.00661504
	48.359	0.00448798	0.00171739	0.00699401	0.00665082
	48.419	0.00456962	0.00174401	0.00702938	0.00667061
	48.479	0.00466535	0.00175937	0.00707504	0.00668892
	48.599	0.00484414	0.00181058	0.00715262	0.0067236
	48.718	0.00503346	0.00186016	0.00723472	0.00675653
	48.868	0.0052906	0.00192043	0.00734499	0.00680413
	48.961	0.0054651	0.00195525	0.0074183	0.00684527
	49.048	0.00563406	0.00198882	0.00748627	0.00688741
	49.137	0.00580731	0.00202479	0.00755294	0.00692752
	49.224	0.0059809	0.00205965	0.00761737	0.00696904
	49.344	0.00621446	0.00210704	0.00770052	0.00700844
	49.407	0.00634548	0.00213034	0.00774588	0.00704045
	49.497	0.00653983	0.00216443	0.00781106	0.00710101
	49.617	0.00679093	0.00220569	0.007893	0.00716165
	49.733	0.00703663	0.0022431	0.00797122	0.0072294
	49.887	0.00736414	0.00230633	0.00806872	0.00735918
	49.976	0.00754769	0.00233176	0.00812614	0.00741911
	50.066	0.00773108	0.00237143	0.0081786	0.00750214
	50.156	0.00791085	0.00240549	0.00823207	0.00758029
	50.242	0.00807947	0.00243133	0.00828536	0.00765175
	50.306	0.00820392	0.00246266	0.00832007	0.00771662
	50.456	0.00849388	0.00253536	0.00840215	0.0078696
	50.576	0.00872146	0.00257825	0.00847558	0.00798428
	50.636	0.00883363	0.00259842	0.00851379	0.00804253
	50.756	0.00906452	0.00265138	0.00858768	0.00816816
	50.846	0.00923761	0.00269006	0.00864647	0.00826367
	50.935	0.00941646	0.00273343	0.0087049	0.00836115
	51.022	0.00959665	0.00277669	0.00876425	0.00845736
	51.172	0.00992363	0.00285154	0.00887226	0.00862379
	51.325	0.0102734	0.00292871	0.00898997	0.00879472
	51.385	0.0104102	0.00296395	0.00903681	0.00886526
	51.475	0.0106328	0.003007	0.00911073	0.00896367
	51.595	0.0109403	0.00306135	0.0092137	0.00909102
	51.655	0.0110856	0.0031016	0.00926094	0.00916489
	51.745	0.0113217	0.0031458	0.00933928	0.00926109
	51.861	0.0116234	0.00321405	0.00943546	0.00939376
	51.925	0.0117926	0.00325136	0.00948852	0.00946604
	52.075	0.0121932	0.00333933	0.00961116	0.00963444
	52.225	0.0125995	0.00342425	0.00973626	0.00979527
	52.315	0.0128486	0.00347315	0.0098188	0.00988412
	52.375	0.0130099	0.00350964	0.00986443	0.00995127
	52.435	0.0131763	0.00354433	0.00991758	0.0100127
	52.554	0.0134989	0.00361529	0.010011	0.010141
	52.641	0.0137379	0.00366688	0.0100827	0.0102325
	52.734	0.0139935	0.00372187	0.0101588	0.0103301
	52.914	0.0144847	0.00382585	0.0103038	0.0105151
	52.974	0.014653	0.0038605	0.0103556	0.0105766
	53.094	0.0149904	0.0039285	0.0104605	0.0106981
	53.214	0.01534	0.00399653	0.010573	0.0108201
	53.274	0.0155138	0.00402941	0.0106293	0.0108792
	53.364	0.0157842	0.00407936	0.0107187	0.0109672
	53.518	0.0162261	0.00415729	0.0108667	0.0111072
	53.608	0.016488	0.00420101	0.0109573	0.0111857
	53.694	0.0167531	0.00424512	0.011047	0.0112555
	53.811	0.0171089	0.00430148	0.011169	0.0113442
	53.874	0.0173034	0.00433192	0.0112341	0.0113871
	53.964	0.017582	0.00437417	0.0113273	0.0114449
	54.054	0.017863	0.00441813	0.0114144	0.0114901
	54.174	0.0182392	0.00447079	0.0115392	0.0115588
	54.324	0.0187206	0.00453482	0.0116984	0.0116424
	54.384	0.0189	0.00456585	0.0117381	0.011646
	54.505	0.0192831	0.00462007	0.011851	0.0116941
	54.595	0.0195684	0.0046618	0.0119332	0.0117291
	54.718	0.0199155	0.00471983	0.0120032	0.0117351
	54.838	0.020245	0.00477542	0.012069	0.0117479
	54.928	0.0205022	0.00482088	0.0121277	0.0117712
	55.015	0.0207192	0.00486187	0.0121606	0.0117772
	55.105	0.0209591	0.00491078	0.0122063	0.0117976
	55.195	0.0211733	0.0049575	0.0122336	0.0118077
	55.258	0.0213337	0.00499546	0.0122592	0.0118222
	55.438	0.0216961	0.00508746	0.0122674	0.0118261
	55.525	0.0218403	0.0051299	0.0122508	0.0118186
	55.615	0.0220175	0.00518243	0.0122507	0.0118236
	55.705	0.022159	0.00523036	0.0122279	0.0118144
	55.795	0.0222912	0.00527879	0.0121993	0.0118012
	55.915	0.022466	0.00534401	0.0121597	0.0117808
	56.005	0.0225073	0.00538912	0.0120805	0.0117292
	56.125	0.022634	0.00545271	0.0120159	0.0116838
	56.245	0.0227371	0.00551349	0.0119396	0.0116236
	56.336	0.0227389	0.00556252	0.0118454	0.0115472
	56.459	0.0227112	0.0056318	0.0117086	0.0114293
	56.516	0.0227725	0.00565462	0.0116786	0.0113959
	56.576	0.0227315	0.00569045	0.0116013	0.0113262
	56.726	0.022678	0.00577106	0.0114315	0.0111601
	56.85	0.0225576	0.00584766	0.0112632	0.0109963
	56.936	0.0224224	0.00590984	0.011129	0.0108689
	57.026	0.0222911	0.0059728	0.0109935	0.0107374
	57.146	0.0220655	0.00606683	0.0107971	0.0105521
	57.236	0.0219284	0.00613016	0.01066	0.0104185
	57.327	0.0217388	0.00620481	0.0105054	0.010276
	57.447	0.0214595	0.00630938	0.0102923	0.0100865
	57.537	0.0212611	0.00638421	0.0101341	0.00994762
	57.597	0.0210929	0.00644271	0.0100185	0.00985265
	57.717	0.0207652	0.00655642	0.00978725	0.00966754
	57.867	0.0202545	0.00672595	0.00947126	0.0094327
	57.957	0.0199435	0.00682897	0.00927837	0.00929475
	58.077	0.0194873	0.00698026	0.00901054	0.00910776
	58.167	0.0191481	0.00709343	0.00880858	0.00896997
	58.258	0.018794	0.00721274	0.00860124	0.00882976
	58.378	0.0182824	0.00739244	0.00832024	0.00863309
	58.408	0.0181743	0.00742841	0.00825274	0.0085899
	58.498	0.0178208	0.00754982	0.00804555	0.00845265
	58.618	0.0173112	0.0077343	0.0077649	0.00825553
	58.742	0.0167827	0.00792574	0.00747423	0.00805033
	58.832	0.0163862	0.00807626	0.0072639	0.00789315
	58.949	0.0158645	0.0082794	0.00699234	0.00768259
	59.099	0.0151892	0.00856378	0.00665927	0.00740258
	59.189	0.0147782	0.00872714	0.00645283	0.00723085
	59.279	0.0143663	0.00890117	0.00625545	0.00705595
	59.339	0.0140904	0.00901889	0.00612553	0.00693774
	59.494	0.0133694	0.00932516	0.00578988	0.0066242
	59.554	0.0130935	0.00944833	0.00566795	0.00650338
	59.64	0.0127056	0.00962958	0.00550427	0.00633255
	59.76	0.012162	0.00988137	0.00527534	0.00608992
	59.88	0.0116141	0.0101322	0.00504627	0.0058451
	60.001	0.0110908	0.0103973	0.00484243	0.00560602
	60.095	0.0106858	0.0106045	0.00468508	0.0054213
	60.211	0.0101919	0.0108638	0.00449517	0.00519726
	60.301	0.0098212	0.0110716	0.00435506	0.00502739
	60.391	0.00945047	0.0112811	0.00421457	0.00486089
	60.452	0.00921005	0.0114292	0.0041246	0.0047502
	60.542	0.0088562	0.0116505	0.00399168	0.00459016
	60.632	0.00849427	0.0118684	0.00385347	0.00443414
	60.726	0.00817217	0.0121353	0.00373796	0.00427651
	60.903	0.00750912	0.0126019	0.00348491	0.00398765
	60.993	0.00720267	0.0128653	0.00337234	0.00384763
	61.087	0.00687997	0.0131359	0.00325035	0.00370187
	61.207	0.00651012	0.0135265	0.00312253	0.00352928
	61.267	0.00633609	0.0137333	0.00306512	0.00344822
	61.354	0.00608844	0.0140355	0.0029828	0.00333319
	61.504	0.00565956	0.0145455	0.00283482	0.00313157
	61.594	0.00541313	0.0148581	0.0027511	0.00301399
	61.685	0.00515861	0.0151661	0.00266372	0.00288953
	61.775	0.00493041	0.0154877	0.00258873	0.00277857
	61.865	0.00469124	0.0157975	0.00251001	0.00265799
	61.985	0.00440618	0.0162272	0.00241861	0.00251638
	62.106	0.00413429	0.0166577	0.00233194	0.00238102
	62.226	0.0038751	0.0170784	0.00225044	0.00225104
	62.346	0.00364637	0.01749	0.00217552	0.00214192
	62.406	0.00353046	0.0176917	0.00213896	0.00208515
	62.497	0.00334956	0.0179975	0.00208514	0.00199353
	62.561	0.00324755	0.0181997	0.0020502	0.00194858
	62.677	0.00305343	0.0185647	0.00198933	0.00185756
	62.828	0.0028175	0.0190234	0.0019165	0.00174874
	62.918	0.00269081	0.0192839	0.00187684	0.00169225
	63.008	0.00257376	0.0195355	0.00183975	0.00164096
	63.102	0.00244009	0.0198127	0.00179939	0.00158087
	63.249	0.00227962	0.0201985	0.00174437	0.00151312
	63.373	0.00218641	0.0204745	0.00170456	0.00147323
	63.433	0.00212135	0.0206377	0.0016802	0.00144567
	63.524	0.00207309	0.0208135	0.00165173	0.00142264
	63.614	0.00202964	0.0209778	0.00162183	0.00140052
	63.67	0.00201272	0.0210584	0.0016034	0.00138966
	63.825	0.0019239	0.021367	0.0015438	0.00134972
	63.911	0.00188032	0.0215349	0.00151057	0.00133202
	64.032	0.00183379	0.0217384	0.00146491	0.00131469
	64.095	0.0018219	0.0217847	0.00144205	0.00130853
	64.212	0.00178565	0.021941	0.00139985	0.00130036
	64.333	0.0017574	0.0219972	0.00136052	0.00129511
	64.457	0.00172615	0.021992	0.0013275	0.00129245
	64.547	0.00169986	0.0220778	0.00130055	0.00129599
	64.637	0.00167547	0.0220567	0.0012813	0.00129794
	64.697	0.00165839	0.0219502	0.00127726	0.00129712
	64.848	0.00161639	0.0218627	0.0012541	0.00130246
	64.904	0.00159949	0.0217508	0.00125405	0.00130283
	65.025	0.00156871	0.0216192	0.0012418	0.00130517
	65.149	0.00154144	0.0214337	0.00123307	0.00130419
	65.239	0.00152182	0.0212394	0.00123226	0.00130145
	65.36	0.00150095	0.0209637	0.00123015	0.00129496
	65.447	0.00147935	0.0206857	0.0012362	0.00128957
	65.537	0.00146117	0.0204061	0.00123915	0.00128238
	65.657	0.00142996	0.0199637	0.00124589	0.00127096
	65.748	0.00141699	0.0196738	0.0012453	0.00126179
	65.868	0.00139803	0.019258	0.00124545	0.00124937
	65.989	0.00137167	0.0187759	0.00124505	0.00123541
	66.083	0.00135339	0.0184031	0.00124312	0.00122477
	66.143	0.001342	0.0181633	0.00124149	0.00121808
	66.199	0.00132927	0.0179207	0.00123785	0.00121107
	66.35	0.00130553	0.0173577	0.00124228	0.00119791
	66.474	0.00127587	0.0167976	0.00122822	0.00118173
	66.565	0.00125542	0.0164016	0.00122017	0.00117103
	66.711	0.00122028	0.0157501	0.00120045	0.0011534
	66.802	0.00119653	0.0153394	0.0011852	0.00114265
	66.862	0.00118102	0.0150853	0.00118286	0.00113512
	66.983	0.00114429	0.0145341	0.0011606	0.00112092
	67.077	0.00111236	0.0141056	0.0011438	0.00110999
	67.167	0.00107847	0.013692	0.00112674	0.0011
	67.254	0.0010416	0.0132877	0.00111104	0.00109001
	67.348	0.00100051	0.0128514	0.00108973	0.00108261
	67.495	0.000926317	0.0121535	0.00105945	0.00107108
	67.585	0.000881647	0.0117321	0.00103751	0.00106803
	67.676	0.000835543	0.0113041	0.00101528	0.0010666
	67.796	0.000784521	0.0107671	0.000978379	0.0010709
	67.921	0.000725349	0.0101816	0.000947954	0.00107488
	68.011	0.000690217	0.00977539	0.000923145	0.00108079
	68.101	0.000661143	0.00938043	0.000897139	0.00108831
	68.192	0.000630669	0.00896514	0.000876683	0.00109451
	68.279	0.000620381	0.0086263	0.000845989	0.00110501
	68.339	0.000615964	0.00839759	0.000826023	0.00111196
	68.489	0.000598434	0.00777126	0.000788034	0.00112259
	68.584	0.000603635	0.0074361	0.000757275	0.00113119
	68.674	0.000609786	0.00711969	0.000729108	0.00113697
	68.764	0.000617754	0.00681208	0.000699939	0.00114083
	68.915	0.000632856	0.0063128	0.000645319	0.00114266
	69.036	0.000644411	0.0059577	0.000599956	0.00114117
	69.126	0.000650037	0.00570629	0.000564811	0.00113793
	69.217	0.000649467	0.00548559	0.000536112	0.00113237
	69.307	0.00064271	0.00527703	0.000509288	0.00112424
	69.337	0.000637126	0.00521877	0.000503813	0.00112021
	69.488	0.000621856	0.00484406	0.000445948	0.00110681
	69.609	0.000608255	0.00454533	0.000396215	0.00110039
	69.695	0.000588322	0.00436327	0.000373246	0.00109175
	69.786	0.000561689	0.00418237	0.000354368	0.00108018
	69.907	0.000531117	0.00393164	0.00032676	0.0010717
	70.027	0.000495806	0.0036964	0.000307063	0.00106144
	70.151	0.000453708	0.00346735	0.000293561	0.00104706
	70.242	0.000425064	0.00329829	0.000284278	0.00103968
	70.302	0.000405942	0.00318904	0.000279185	0.00103487
	70.423	0.000368414	0.00297161	0.000270236	0.00102671
	70.513	0.000342176	0.00280969	0.000263353	0.00102273
	70.634	0.000306336	0.00260643	0.000259302	0.00101508
	70.725	0.000281466	0.00245979	0.000258551	0.00100985
	70.845	0.000252439	0.0022759	0.000261357	0.00100344
	70.936	0.000233752	0.00214315	0.000266208	0.000998798
	71.026	0.000221324	0.00202652	0.000279727	0.000994966
	71.083	0.000214093	0.00195126	0.000286825	0.000992281
	71.203	0.000205671	0.00180516	0.000309342	0.000986979
	71.358	0.000202956	0.00162896	0.00034452	0.000978889
	71.449	0.000209595	0.0015395	0.000375336	0.000974658
	71.539	0.000208188	0.00143994	0.000393287	0.00096636
	71.656	0.000219613	0.00133458	0.000436781	0.000958172
	71.75	0.00022755	0.00125201	0.000471245	0.000950027
	71.837	0.000233475	0.00117741	0.000503141	0.000941418
	71.901	0.000237393	0.00112448	0.000527144	0.000935068
	72.018	0.000243366	0.00103186	0.000570281	0.000925116
	72.139	0.000242732	0.000934252	0.00061125	0.000912919
	72.263	0.000232448	0.000829646	0.000653617	0.000894595
	72.411	0.000223507	0.000713846	0.000689028	0.000889845
	72.474	0.000218929	0.000665106	0.000698962	0.00089041
	72.599	0.000195658	0.000555036	0.000730536	0.000876102
	72.656	0.000183508	0.000503699	0.000743424	0.000870539
	72.746	0.000173737	0.000433359	0.00074837	0.000873491
	72.867	0.000156243	0.000335321	0.000755562	0.000873758
	72.957	0.000141216	0.00025872	0.00076195	0.000873394
	73.048	0.000132269	0.000190461	0.000759636	0.000876727
	73.169	0.000125072	0.000107236	0.000751996	0.000881706
	73.289	0.000124024	3.55735e-05	0.000740508	0.000885918
	73.38	0.000127047	-2.66768e-06	0.000725903	0.000884375
	73.471	0.000133857	-4.99326e-05	0.000720035	0.000888108
	73.561	0.0001428	-8.00893e-05	0.000709346	0.000885804
	73.652	0.000153569	-0.000102776	0.000699099	0.000880966
	73.769	0.000169454	-0.000122233	0.000688214	0.00087219
	73.863	0.000178925	-0.000125127	0.000678148	0.00085871
	73.98	0.000191312	-0.000123254	0.000669483	0.000841916
	74.101	0.00018633	-0.000100906	0.00065343	0.000810809
	74.226	0.000171882	-7.11412e-05	0.000636609	0.000777089
	74.286	0.000178147	-6.64722e-05	0.000636116	0.0007702
	74.407	0.000184083	-5.11956e-05	0.000631568	0.000752138
	74.467	0.000172704	-3.52463e-05	0.000622778	0.000736642
	74.588	0.000160904	-1.13935e-05	0.000608932	0.000712194
	74.679	0.000153598	3.80083e-06	0.000597075	0.000694647
	74.739	0.000147288	1.43908e-05	0.000588884	0.00068448
	74.89	0.000139507	3.33652e-05	0.000566355	0.000660998
	74.977	0.000139908	4.06263e-05	0.000553366	0.000650413
	75.128	0.000153802	4.62478e-05	0.000533969	0.000639144
	75.253	0.000168613	4.67185e-05	0.000516144	0.00063154
	75.313	0.000161185	4.82161e-05	0.000496585	0.000620333
	75.43	0.000179063	4.45165e-05	0.000478701	0.000616318
	75.524	0.000190763	4.10495e-05	0.00046135	0.000612274
	75.615	0.000205508	3.6847e-05	0.000446681	0.000610848
	75.675	0.000219659	3.29911e-05	0.000440499	0.000612978
	75.826	0.000237903	2.57219e-05	0.000412136	0.000611062
	75.917	0.000240821	2.45678e-05	0.000389331	0.000605883
	75.974	0.000249146	1.85463e-05	0.000381222	0.00060939
	76.098	0.000250057	1.85213e-05	0.000350501	0.000602654
	76.219	0.000250694	1.34138e-05	0.000324006	0.000600457
	76.34	0.00024731	7.65906e-06	0.000298348	0.000597526
	76.431	0.000242689	1.91701e-06	0.000280632	0.000595267
	76.521	0.000236644	-5.4301e-06	0.000265065	0.000593113
	76.612	0.000229265	-1.49543e-05	0.000251819	0.000591197
	76.703	0.000220839	-2.68809e-05	0.000241516	0.00058977
	76.794	0.000211877	-4.11264e-05	0.000234574	0.000589059
	76.914	0.000194048	-7.29055e-05	0.000229136	0.00059276
	77.005	0.000181114	-9.99233e-05	0.000229964	0.000597364
	77.186	0.000172038	-0.000138472	0.00024389	0.000606553
	77.277	0.000170915	-0.000159712	0.000254623	0.00061542
	77.398	0.000166951	-0.000199736	0.00027403	0.000634398
	77.459	0.000170495	-0.000216399	0.000282744	0.000645587
	77.549	0.000175885	-0.000242497	0.000300345	0.000664152
	77.67	0.000189975	-0.000276088	0.000323983	0.000693734
	77.731	0.000198916	-0.000296967	0.000334862	0.000711985
	77.852	0.000224922	-0.000313433	0.000359822	0.000742572
	77.969	0.000252101	-0.000346173	0.000378692	0.000780618
	78.06	0.000276998	-0.000360931	0.000391214	0.000807816
	78.124	0.00029471	-0.000380263	0.000398532	0.000829891
	78.245	0.000330915	-0.00038427	0.000405766	0.000860312
	78.369	0.000366619	-0.000403671	0.000407418	0.000893508
	78.49	0.000398737	-0.000404926	0.000399144	0.000915283
	78.573	0.000417886	-0.000403217	0.000388956	0.000925763
	78.668	0.000435915	-0.000398958	0.000373432	0.000932918
	78.759	0.000448488	-0.000383449	0.000352746	0.000930414
	78.879	0.000456508	-0.000374469	0.000326461	0.000926293
	78.94	0.000456869	-0.0003585	0.000309838	0.000915266
	79.061	0.00044838	-0.00033794	0.000280387	0.000895342
	79.148	0.000434198	-0.000324655	0.000259849	0.000879881
	79.273	0.000403652	-0.000296551	0.000233153	0.00084874
	79.394	0.000362818	-0.000266799	0.000213056	0.000815794
	79.485	0.00032603	-0.000243577	0.000202073	0.000791183
	79.575	0.000285138	-0.000218404	0.000198575	0.000766101
	79.666	0.000241519	-0.000194006	0.000196299	0.000744567
	79.757	0.000195028	-0.000168584	0.000200234	0.00072558
	79.847	0.000151787	-0.000143965	0.000204048	0.000710353
	79.999	8.87925e-05	-0.000101198	0.000215522	0.00069049
	80.12	3.86346e-05	-6.76528e-05	0.00023276	0.000684002
	80.18	3.05085e-05	-4.76585e-05	0.000241122	0.000677868
	80.301	7.57916e-06	-8.88153e-06	0.000263637	0.000674539
	80.423	-1.49425e-05	2.71881e-05	0.000287193	0.000678863
	80.513	-3.17283e-05	4.78411e-05	0.00030238	0.000687048
	80.604	-3.91092e-05	7.03401e-05	0.000317956	0.000694429
	80.695	-4.37167e-05	8.95454e-05	0.000331554	0.000703048
	80.786	-4.52431e-05	0.000106513	0.000343056	0.000711797
	80.876	-4.78835e-05	0.000107763	0.000348989	0.000723713
	80.997	-4.3912e-05	0.000128579	0.000357013	0.00073268
	81.118	-4.15987e-05	0.000128742	0.00035589	0.000744229
	81.179	-3.63525e-05	0.000101501	0.000352325	0.000755222
	81.33	-3.4551e-05	9.53957e-05	0.000339423	0.0007664
	81.391	-3.77854e-05	9.25655e-05	0.00033023	0.000769611
	81.542	-4.05448e-05	5.23783e-05	0.000306253	0.000784028
	81.633	-4.0994e-05	1.7471e-05	0.000292278	0.000795157
	81.724	-3.57704e-05	-2.6851e-05	0.000282022	0.000810779
	81.814	-4.08995e-05	-6.48476e-05	0.000269484	0.000822241
	81.936	-5.8577e-05	-0.000117792	0.000253404	0.000834534
	82.03	-5.69692e-05	-0.000167173	0.000251314	0.000853064
	82.114	-7.2847e-05	-0.000207806	0.000247708	0.000861882
	82.204	-7.4269e-05	-0.000251277	0.000252785	0.000878308
	82.299	-9.49343e-05	-0.000297851	0.000258285	0.000888484
	82.45	-0.0001145	-0.000363564	0.000279958	0.000908586
	82.511	-0.000120434	-0.000385362	0.000291587	0.000915792
	82.662	-0.000134466	-0.000427379	0.000324609	0.000928557
	82.757	-0.000143601	-0.000448047	0.000347444	0.000934492
	82.878	-0.000152694	-0.000468487	0.0003775	0.000941636
	82.965	-0.000153816	-0.000468172	0.000396023	0.000938586
	83.026	-0.000156851	-0.000488481	0.00041427	0.000954531
	83.177	-0.000148451	-0.000491212	0.000444533	0.000961711
	83.238	-0.000141913	-0.00048933	0.000454107	0.000963911
	83.328	-0.000131109	-0.000475491	0.000461917	0.000959164
	83.453	-0.000109017	-0.00046767	0.000470669	0.000965966
	83.544	-8.94786e-05	-0.000461071	0.000471833	0.000971862
	83.631	-6.96122e-05	-0.000453404	0.000468466	0.00097761
	83.753	-3.17321e-05	-0.000452748	0.00046013	0.000991649
	83.843	-1.8415e-05	-0.000437099	0.000445535	0.000996568
	83.965	9.96824e-06	-0.000429359	0.000424717	0.00100933
	84.055	3.67624e-05	-0.000428081	0.000408006	0.00101736
	84.177	5.21578e-05	-0.000416573	0.000381235	0.00102969
	84.298	4.50823e-05	-0.000399803	0.000352703	0.00104825
	84.359	6.69037e-05	-0.000399431	0.000342595	0.0010451
	84.45	5.15571e-05	-0.000385059	0.000322768	0.00106011
	84.54	3.18396e-05	-0.000370233	0.000305072	0.0010757
	84.665	4.79436e-06	-0.000348286	0.000285385	0.0010933
	84.817	-2.34039e-05	-0.00031579	0.000269574	0.00110134
	84.904	-4.65003e-05	-0.000292764	0.000262927	0.00110649
	84.964	-6.37763e-05	-0.000273681	0.00025963	0.00110698
	85.055	-8.96919e-05	-0.000246168	0.0002549	0.00111146
	85.177	-0.000128736	-0.000199532	0.000250487	0.00110926
	85.298	-0.000154371	-0.000155744	0.000246285	0.00109999
	85.358	-0.000174447	-0.000127685	0.000244112	0.00109478
	85.48	-0.000208302	-7.10156e-05	0.000238762	0.00107905
	85.575	-0.000211651	-3.81641e-05	0.000233325	0.00105382
	85.692	-0.000221271	6.39866e-06	0.000224964	0.00102079
	85.813	-0.000221885	4.5401e-05	0.000214089	0.000978839
	85.874	-0.00021032	5.46737e-05	0.000207475	0.000950473
	85.965	-0.000215395	8.466e-05	0.000197575	0.000920593
	86.086	-0.000202144	0.000103148	0.000182357	0.000870857
	86.207	-0.000191468	0.000118158	0.000165255	0.000825907
	86.272	-0.000167281	9.92514e-05	0.000156703	0.000793575
	86.419	-0.000141443	8.07035e-05	0.000134507	0.000743588
	86.544	-0.000118649	5.09731e-05	0.000114584	0.000709709
	86.635	-0.000102137	2.17918e-05	9.97585e-05	0.000690838
	86.726	-8.58924e-05	-1.39586e-05	8.52693e-05	0.000676844
	86.814	-7.10242e-05	-5.27798e-05	7.15211e-05	0.000668077
	86.939	-5.11756e-05	-0.000112957	5.24337e-05	0.000663056
	86.996	-4.24898e-05	-0.000142292	4.42014e-05	0.00066315
	87.056	-3.35625e-05	-0.000174179	3.5967e-05	0.000664563
	87.208	-1.09879e-05	-0.000257632	1.66343e-05	0.000672706
	87.299	9.00712e-07	-0.000310111	9.03308e-06	0.000677571
	87.393	9.79507e-06	-0.000364043	5.21725e-06	0.000681242
	87.511	2.59669e-05	-0.000429821	-1.1602e-06	0.000684565
	87.632	3.36478e-05	-0.000493395	-1.99722e-06	0.000683955
	87.818	5.97201e-05	-0.00058877	2.84999e-06	0.000658848
	87.848	5.75037e-05	-0.000602088	2.19486e-06	0.000658737
	87.97	5.76059e-05	-0.000657094	2.27612e-06	0.000645063
	88.027	5.33929e-05	-0.000682084	8.09475e-08	0.000641353
	88.148	5.73349e-05	-0.000735017	1.21874e-06	0.00061553
	88.239	6.51223e-05	-0.000773583	3.81687e-06	0.000587437
	88.334	6.70266e-05	-0.000813614	3.26496e-06	0.000564002
	88.425	6.48455e-05	-0.000852054	1.49098e-06	0.000545336
	88.512	5.25663e-05	-0.000888722	-1.16323e-06	0.000537452
	88.633	5.32284e-05	-0.000939078	-8.20368e-07	0.000507502
	88.755	3.78332e-05	-0.000988737	-2.16607e-07	0.000492385
	88.88	1.24676e-05	-0.00103719	2.71907e-06	0.000483901
	88.971	-2.51552e-05	-0.00106379	1.02405e-05	0.00048846
	89.028	-3.51621e-05	-0.00108764	1.06357e-05	0.000484257
	89.149	-8.76046e-05	-0.00112183	2.04159e-05	0.000491038
	89.24	-0.00012901	-0.00115043	2.57128e-05	0.000499116
	89.362	-0.000217035	-0.00114774	5.06346e-05	0.000512951
	89.453	-0.000278514	-0.00114946	6.53033e-05	0.000522651
	89.547	-0.000343978	-0.00114743	8.04704e-05	0.000533224
	89.665	-0.000428071	-0.0011491	9.68191e-05	0.000552522
	89.76	-0.000496426	-0.00113464	0.000113399	0.000563751
	89.912	-0.000588503	-0.0010818	0.000140812	0.000565072
	89.999	-0.00064437	-0.00106822	0.000153037	0.000580739
	90.09	-0.000680456	-0.0010286	0.000164624	0.000577491
	90.185	-0.000697799	-0.000980103	0.000171412	0.000566688
	90.276	-0.000726621	-0.000947187	0.000179516	0.000572307
	90.367	-0.000730447	-0.000903399	0.000181577	0.000566224
	90.488	-0.000720269	-0.000843932	0.000179647	0.000556632
	90.549	-0.000723002	-0.000815259	0.000180623	0.000555636
	90.64	-0.000714291	-0.000768808	0.000178175	0.000548355
	90.758	-0.000665121	-0.000707045	0.000165106	0.000528786
	90.822	-0.00063407	-0.000674359	0.000157404	0.000517404
	91.035	-0.000468497	-0.000585182	0.000125651	0.000481941
	91.126	-0.000406468	-0.000549711	0.000116476	0.000467515
	91.217	-0.000344068	-0.00051695	0.000108527	0.000453298
	91.304	-0.000286235	-0.000487544	0.000102208	0.000439656
	91.395	-0.000226268	-0.000459805	9.66804e-05	0.000426466
	91.487	-0.000166143	-0.000435939	9.18958e-05	0.000415716
	91.612	-8.89947e-05	-0.000409417	8.63718e-05	0.000405516
	91.703	-4.52955e-05	-0.000375641	8.85377e-05	0.000386068
	91.824	2.10509e-05	-0.000354957	8.53964e-05	0.000381642
	91.885	5.13451e-05	-0.000345717	8.37161e-05	0.000380753
	91.946	7.72162e-05	-0.000346657	7.85536e-05	0.000387614
	92.094	0.000130229	-0.000338398	6.95591e-05	0.000396479
	92.189	0.000141441	-0.000359112	5.53794e-05	0.000419529
	92.276	0.000145833	-0.000379208	4.22919e-05	0.00044076
	92.398	0.000149815	-0.000407867	2.35283e-05	0.00047013
	92.55	0.000157696	-0.000443887	-1.00258e-06	0.000506156
	92.645	0.000165498	-0.000466845	-1.71288e-05	0.000528707
	92.736	0.000175084	-0.000489415	-3.31591e-05	0.000550601
	92.827	0.000186422	-0.000512675	-4.9664e-05	0.000572907
	92.918	0.000199376	-0.000536836	-6.6655e-05	0.000595853
	93.009	0.000213447	-0.000561901	-8.39563e-05	0.000619442
	93.097	0.000227911	-0.000587128	-0.000100962	0.000643001
	93.161	0.000238714	-0.000606051	-0.000113407	0.000660564
	93.282	0.000259476	-0.000643266	-0.00013708	0.000694863
	93.4	0.000279603	-0.000681418	-0.000160237	0.000729712
	93.491	0.000294628	-0.000712048	-0.000178038	0.00075747
	93.552	0.000304308	-0.000733143	-0.000189908	0.000776475
	93.647	0.000318537	-0.00076682	-0.000208242	0.000806631
	93.765	0.000334676	-0.000810349	-0.000230968	0.000845295
	93.917	0.000352133	-0.000868828	-0.000260004	0.000896715
	94.012	0.000360987	-0.000907032	-0.000278225	0.000930026
	94.103	0.000367454	-0.000943999	-0.000295296	0.000962046
	94.194	0.000372213	-0.00098209	-0.000312437	0.000994864
	94.316	0.000375686	-0.00103475	-0.000335426	0.00103997
	94.377	0.000376013	-0.00106136	-0.00034671	0.00106265
	94.494	0.000374274	-0.00111389	-0.000368465	0.00110725
	94.62	0.000368603	-0.00117155	-0.000391492	0.00115594
	94.681	0.000364455	-0.00119987	-0.000402484	0.00117976
	94.707	0.000362369	-0.00121179	-0.000407029	0.00118976
	94.829	0.000350648	-0.00126951	-0.000428694	0.00123812
	94.984	0.000330861	-0.00134511	-0.000456057	0.00130121
	95.042	0.00032198	-0.00137284	-0.000465697	0.00132426

## Sheet: Supplementary Fig. 5f
	Signal:	First derivative (ratio)
	Capillary:	1	2	3	4
	Temperature [°C]	SLFN11	SLFN11 + dsDNA 1	SLFN11 + dsDNA 2	SLFN11 + dsDNA 3
	35.101	-0.00107374	-0.000333825	9.97684e-06	-0.000496462
	35.25	-0.0009982	-0.000321292	9.7779e-06	-0.000461506
	35.34	-0.000952942	-0.000313488	9.68569e-06	-0.000440007
	35.489	-0.000879379	-0.000300354	9.59235e-06	-0.000404169
	35.638	-0.000807062	-0.000286892	9.61104e-06	-0.000367747
	35.757	-0.000750242	-0.000275953	9.73575e-06	-0.000338257
	35.907	-0.000680217	-0.000262088	1.0069e-05	-0.00030083
	36.026	-0.000625839	-0.000251068	1.05079e-05	-0.000270908
	36.142	-0.000573882	-0.000240374	1.1112e-05	-0.000241608
	36.239	-0.00053128	-0.000231517	1.17664e-05	-0.000217072
	36.324	-0.000494623	-0.000223847	1.24584e-05	-0.0001956
	36.414	-0.000456461	-0.000215823	1.33165e-05	-0.000172901
	36.533	-0.000406982	-0.000205356	1.46495e-05	-0.000142979
	36.652	-0.000358625	-0.000195046	1.62037e-05	-0.000113258
	36.742	-0.000322778	-0.000187336	1.75204e-05	-9.09744e-05
	36.861	-0.000276244	-0.000177218	1.94363e-05	-6.18258e-05
	36.951	-0.000241615	-0.000169588	2.10046e-05	-4.0058e-05
	37.04	-0.000207828	-0.000162051	2.26386e-05	-1.8849e-05
	37.13	-0.000174062	-0.000154421	2.43494e-05	2.22226e-06
	37.253	-0.000128345	-0.00014392	2.67134e-05	3.03803e-05
	37.372	-8.44149e-05	-0.00013364	2.89043e-05	5.6812e-05
	37.458	-5.26898e-05	-0.000126092	3.03267e-05	7.5401e-05
	37.518	-3.04972e-05	-0.000120741	3.11865e-05	8.81207e-05
	37.667	2.49967e-05	-0.000107043	3.25924e-05	0.000118837
	37.757	5.89653e-05	-9.83366e-05	3.27174e-05	0.000136936
	37.876	0.000104533	-8.6026e-05	3.16824e-05	0.000160675
	37.966	0.000139407	-7.58326e-05	2.97286e-05	0.000178846
	38.055	0.000173912	-6.47109e-05	2.657e-05	0.000197461
	38.115	0.000196866	-5.65078e-05	2.36602e-05	0.000210642
	38.208	0.000230123	-4.24505e-05	1.79893e-05	0.000232097
	38.327	0.000246131	-1.68299e-05	1.37087e-05	0.000251169
	38.413	0.000254456	4.5356e-06	1.21292e-05	0.000263004
	38.503	0.000253361	3.29945e-05	1.48369e-05	0.000266377
	38.626	0.000267801	6.55298e-05	1.41692e-05	0.000282911
	38.712	0.000280269	8.54104e-05	1.23452e-05	0.000301308
	38.801	0.00028611	0.000109127	1.39385e-05	0.000313716
	38.951	0.000289362	0.000151141	2.12589e-05	0.000324282
	39.011	0.00028981	0.000165723	2.43362e-05	0.000332796
	39.104	0.000289952	0.000189124	3.06927e-05	0.000331262
	39.22	0.000286705	0.000213771	3.92592e-05	0.000341026
	39.309	0.000284074	0.000229639	4.59585e-05	0.000343925
	39.399	0.000283643	0.00023988	5.12887e-05	0.000343495
	39.518	0.000272081	0.000259693	6.4464e-05	0.000353216
	39.611	0.000267073	0.000267948	7.28201e-05	0.000355763
	39.697	0.000270042	0.000263889	7.72254e-05	0.000358431
	39.791	0.000266002	0.000267352	8.7512e-05	0.000363912
	39.906	0.000258524	0.000274446	0.000102637	0.000368147
	40.026	0.000258832	0.000272232	0.000119181	0.000378766
	40.145	0.000254626	0.000276385	0.000136528	0.000380935
	40.235	0.00025634	0.000274575	0.000152437	0.000391215
	40.324	0.000252773	0.000277992	0.000160711	0.00038318
	40.418	0.000254701	0.000276341	0.000177424	0.000393931
	40.504	0.000255097	0.000276036	0.000189753	0.000398905
	40.623	0.00025574	0.000276583	0.000208256	0.000409926
	40.713	0.000255634	0.000277617	0.000216579	0.000412325
	40.862	0.000256707	0.000280309	0.000225698	0.000415225
	40.922	0.000258316	0.00028432	0.000232079	0.000420503
	41.012	0.000261954	0.000289859	0.000236767	0.000424107
	41.131	0.000270852	0.00030071	0.000242021	0.00042895
	41.191	0.000278402	0.000308624	0.000244244	0.000431039
	41.31	0.000293319	0.000322019	0.000250328	0.000436111
	41.43	0.000319236	0.000341543	0.000256368	0.00043836
	41.519	0.000341689	0.000356245	0.000263583	0.000439844
	41.669	0.000385337	0.000380873	0.000281917	0.000441285
	41.762	0.000416554	0.000393612	0.000297182	0.00043978
	41.848	0.000445357	0.000403661	0.000315009	0.000438419
	41.968	0.000483622	0.00041533	0.000344486	0.000438295
	42.028	0.000504176	0.000416683	0.000361627	0.000435574
	42.151	0.000544824	0.00041158	0.000404366	0.000426191
	42.237	0.000569583	0.000403883	0.000440329	0.000418391
	42.326	0.000592506	0.000395342	0.000476925	0.000414207
	42.446	0.000620126	0.000380157	0.000528992	0.000409817
	42.506	0.000630235	0.000372928	0.000560197	0.000405882
	42.596	0.000649859	0.000358519	0.000596375	0.000407723
	42.749	0.000677642	0.00033602	0.000662438	0.000412344
	42.838	0.000686744	0.000334412	0.000707459	0.000414461
	42.924	0.000699965	0.00032785	0.000742914	0.000422106
	43.078	0.000717007	0.00033799	0.000810623	0.000437478
	43.167	0.000726487	0.000346953	0.000847809	0.000448658
	43.287	0.000741447	0.000384345	0.000895751	0.000466616
	43.313	0.000745305	0.000393187	0.000905364	0.000471007
	43.436	0.000765338	0.000438249	0.00094886	0.000492227
	43.526	0.000783637	0.000476996	0.00097773	0.000508892
	43.676	0.000825574	0.000550947	0.00101765	0.000542312
	43.765	0.000856205	0.00059708	0.00103805	0.000563843
	43.881	0.000897942	0.00065692	0.00106556	0.000583962
	43.971	0.000946371	0.000704943	0.00107585	0.000622195
	44.061	0.000994072	0.000750244	0.00108908	0.000652705
	44.184	0.00106637	0.000808676	0.00110566	0.000700892
	44.274	0.00112615	0.000849082	0.00111756	0.000750275
	44.334	0.00115753	0.000872721	0.00112804	0.000753071
	44.479	0.00125562	0.000931049	0.00115441	0.000832473
	44.569	0.00131463	0.000965644	0.00117559	0.000878799
	44.659	0.00137437	0.00100493	0.00120449	0.000936859
	44.722	0.00141193	0.00102603	0.00122221	0.000962385
	44.842	0.00148391	0.00107705	0.00126861	0.00103099
	44.932	0.00153512	0.00112464	0.00131244	0.00108851
	45.048	0.0015965	0.00118454	0.00137112	0.00115799
	45.201	0.00167193	0.00126956	0.00145719	0.00125391
	45.317	0.00172542	0.00134691	0.00152997	0.00133085
	45.407	0.00176627	0.00141417	0.00158827	0.00138998
	45.527	0.00182154	0.00150063	0.00166538	0.00147113
	45.646	0.00187904	0.00158835	0.00174009	0.00155166
	45.68	0.00189582	0.00161317	0.0017609	0.00157526
	45.766	0.00193751	0.00167579	0.0018119	0.00163793
	45.919	0.00202743	0.00178804	0.00189592	0.00173828
	45.979	0.00206051	0.00183294	0.00192491	0.00178327
	46.069	0.00211476	0.00190123	0.00196395	0.00184945
	46.159	0.00217997	0.00196751	0.00200152	0.00190871
	46.308	0.00230103	0.002077	0.00205775	0.00200423
	46.368	0.00235925	0.00211686	0.00208428	0.0020345
	46.488	0.00247153	0.00220528	0.00212492	0.00210905
	46.574	0.00255721	0.00226878	0.00215321	0.00216219
	46.694	0.00268219	0.00235935	0.00218949	0.00224057
	46.753	0.00274852	0.00239704	0.00221781	0.00226887
	46.847	0.00285376	0.0024602	0.00225877	0.0023224
	46.997	0.00302376	0.00256281	0.00232232	0.00241832
	47.086	0.00312514	0.00261917	0.00236869	0.00247399
	47.206	0.00326042	0.00269224	0.00243845	0.00254889
	47.326	0.00339289	0.00276295	0.00252076	0.00262984
	47.356	0.00342558	0.00278071	0.00254278	0.00265073
	47.472	0.00355005	0.00285024	0.00263381	0.00273356
	47.565	0.0036475	0.00290777	0.00271351	0.00280218
	47.745	0.0038336	0.00302924	0.00288267	0.00294605
	47.831	0.00393075	0.00310043	0.00297086	0.00303687
	47.895	0.00399073	0.00314532	0.00303596	0.00308019
	48.015	0.00412715	0.00325437	0.00316709	0.00320908
	48.135	0.00426187	0.00336655	0.00330108	0.00333119
	48.194	0.00431508	0.00341334	0.00336108	0.00336593
	48.284	0.00442435	0.00350622	0.00346428	0.0034659
	48.37	0.00454004	0.00360283	0.00356906	0.00357636
	48.524	0.00475569	0.00377917	0.00376093	0.00377516
	48.644	0.00492178	0.00391077	0.00390179	0.00391475
	48.733	0.00506361	0.00401904	0.0040213	0.00404472
	48.823	0.00520734	0.00412573	0.00413866	0.00417196
	48.913	0.00535005	0.00422679	0.00424757	0.00429314
	49.029	0.00554931	0.00436528	0.00440215	0.00447212
	49.093	0.00565987	0.00443812	0.00448269	0.00457034
	49.183	0.00583081	0.00455947	0.0046241	0.00473555
	49.332	0.00611138	0.00474674	0.00483878	0.00500356
	49.422	0.00629547	0.00488261	0.00499766	0.00519182
	49.512	0.00647862	0.00501409	0.00515028	0.00537919
	49.602	0.0066655	0.00515156	0.00530985	0.00557421
	49.688	0.00684941	0.0052939	0.00547486	0.00577086
	49.808	0.00710827	0.00549861	0.00571151	0.00605138
	49.958	0.0074429	0.00578167	0.00603713	0.00642205
	50.052	0.00765499	0.00596766	0.00625006	0.00665943
	50.142	0.00786355	0.00615719	0.00646649	0.00689377
	50.231	0.00806434	0.00634287	0.00667674	0.00712321
	50.321	0.0082906	0.00655688	0.00692141	0.00737215
	50.411	0.00851175	0.00676723	0.00716028	0.00761756
	50.531	0.00881486	0.00705597	0.00748782	0.00794905
	50.621	0.00904695	0.00727668	0.00773775	0.00819983
	50.681	0.00921748	0.0074338	0.00791579	0.00837059
	50.797	0.0095181	0.00772031	0.00823914	0.00869584
	50.921	0.00985557	0.00803616	0.00859659	0.00904747
	51.011	0.010104	0.00826613	0.0088591	0.0093031
	51.101	0.0103833	0.00852385	0.00913523	0.00956155
	51.217	0.0107243	0.00884363	0.00948351	0.00989302
	51.31	0.0109984	0.00910383	0.00976414	0.0101586
	51.46	0.0114444	0.00954396	0.0102192	0.0105905
	51.61	0.0118863	0.00997255	0.0106765	0.0110139
	51.7	0.0121503	0.0102503	0.010949	0.011276
	51.816	0.0124885	0.0106045	0.0112995	0.0116115
	51.91	0.0127585	0.010894	0.0115804	0.0118862
	51.97	0.0129353	0.0110743	0.0117621	0.0120571
	52.06	0.0131983	0.0113473	0.012032	0.0123173
	52.12	0.0133677	0.0115298	0.0122073	0.0124942
	52.24	0.013713	0.0118889	0.0125591	0.0128447
	52.36	0.0140631	0.012244	0.0129112	0.0131966
	52.48	0.0144082	0.0125879	0.0132514	0.0135421
	52.569	0.0146689	0.0128411	0.0135041	0.0137977
	52.656	0.0149258	0.0130865	0.0137491	0.0140451
	52.749	0.0152019	0.0133447	0.0140052	0.0143027
	52.839	0.0154736	0.013601	0.01426	0.014559
	52.899	0.0156528	0.0137522	0.0144025	0.0146982
	53.019	0.0160199	0.0140881	0.0147287	0.0150227
	53.139	0.0163901	0.0144134	0.0150353	0.0153241
	53.26	0.0167666	0.014737	0.0153335	0.0156156
	53.379	0.0171392	0.0150489	0.0156148	0.01589
	53.469	0.0174218	0.0152782	0.0158182	0.0160885
	53.589	0.0177985	0.015574	0.0160766	0.016342
	53.676	0.01807	0.0157814	0.0162556	0.016519
	53.766	0.0183497	0.0159736	0.0164176	0.0166837
	53.859	0.0186337	0.0161875	0.0165992	0.0168668
	53.949	0.0189044	0.0163629	0.0167421	0.01702
	54.009	0.0190822	0.0164864	0.0168432	0.0171275
	54.159	0.0195179	0.016788	0.017086	0.0173918
	54.279	0.0198535	0.0170055	0.0172522	0.0175883
	54.369	0.0200981	0.0171616	0.0173677	0.0177325
	54.459	0.0203392	0.0173195	0.0174843	0.0178799
	54.549	0.0205659	0.0174456	0.0175655	0.0180077
	54.639	0.0207982	0.0175951	0.0176727	0.0181534
	54.79	0.0211711	0.0178122	0.0178177	0.0183798
	54.879	0.0213882	0.0179354	0.0179004	0.018512
	55	0.0216595	0.0180552	0.0179665	0.0186643
	55.056	0.0217869	0.0181152	0.0180039	0.0187379
	55.176	0.0220514	0.0182308	0.0180749	0.0188875
	55.266	0.0222515	0.018319	0.0181334	0.0189988
	55.39	0.0225331	0.0184396	0.0182186	0.0191474
	55.48	0.022717	0.0185053	0.0182618	0.0192396
	55.6	0.0229778	0.0185973	0.0183285	0.0193591
	55.66	0.0230697	0.0186209	0.0183424	0.0194027
	55.78	0.0233328	0.0187003	0.0184022	0.0195061
	55.87	0.0234962	0.0187398	0.018431	0.0195674
	55.99	0.0236475	0.018763	0.0184515	0.0196258
	56.14	0.0238167	0.0187796	0.0184734	0.019686
	56.2	0.0239423	0.0188059	0.0184883	0.019723
	56.32	0.0240535	0.0188091	0.018496	0.019761
	56.41	0.0241394	0.0188142	0.018499	0.0197905
	56.47	0.0241243	0.0187932	0.0184947	0.0197915
	56.561	0.0240978	0.0187637	0.0184873	0.0197925
	56.647	0.0241285	0.0187586	0.0184822	0.0198108
	56.801	0.0240706	0.0187201	0.0184634	0.0198172
	56.921	0.023906	0.0186603	0.0184406	0.019788
	57.041	0.0237289	0.0186041	0.0184148	0.0197568
	57.131	0.0236134	0.0185678	0.0183945	0.0197428
	57.221	0.0233938	0.0185094	0.0183671	0.0196884
	57.281	0.0232978	0.0184805	0.0183506	0.0196742
	57.402	0.0230034	0.0184033	0.0183081	0.0196033
	57.495	0.0227485	0.0183393	0.0182698	0.0195358
	57.616	0.0223574	0.0182484	0.0182069	0.0194184
	57.706	0.0220775	0.0181804	0.018158	0.0193363
	57.792	0.021764	0.018109	0.0180985	0.0192337
	57.852	0.0215969	0.0180637	0.0180688	0.0191889
	57.972	0.0211345	0.0179565	0.0179728	0.0190313
	58.092	0.0207078	0.0178509	0.0178866	0.0188906
	58.243	0.0200989	0.0177026	0.017751	0.0186701
	58.333	0.0197193	0.0176076	0.0176625	0.0185257
	58.423	0.0193531	0.0175147	0.0175831	0.0183863
	58.539	0.0188137	0.0173688	0.0174414	0.0181601
	58.633	0.0183946	0.0172528	0.0173402	0.0179845
	58.753	0.0177989	0.0170663	0.0171564	0.0177045
	58.813	0.0175371	0.0169925	0.0171044	0.0175968
	58.904	0.0170935	0.0168468	0.0169736	0.0173857
	58.997	0.0166367	0.0166902	0.0168356	0.0171634
	59.084	0.0162036	0.0165252	0.0166825	0.0169359
	59.264	0.0153077	0.016179	0.0163758	0.0164692
	59.354	0.0148471	0.0160028	0.0162211	0.0162319
	59.444	0.0143923	0.015813	0.0160477	0.0159843
	59.534	0.0139584	0.0156069	0.015855	0.0157303
	59.655	0.0133811	0.015325	0.0155911	0.0153906
	59.775	0.0128249	0.0150364	0.0153189	0.0150554
	59.835	0.0124914	0.0149179	0.0152022	0.014889
	59.925	0.012066	0.0147052	0.014995	0.0146385
	60.046	0.0115073	0.0144156	0.0147088	0.0143037
	60.106	0.0112359	0.014271	0.0145643	0.0141386
	60.166	0.0109475	0.0141356	0.0144239	0.0139736
	60.316	0.0103377	0.0137539	0.0140431	0.0135657
	60.406	0.00996977	0.013532	0.0138164	0.0133216
	60.526	0.00947458	0.0132461	0.0135155	0.0129959
	60.647	0.00901505	0.0129483	0.0132051	0.0126672
	60.767	0.00859824	0.0126466	0.012897	0.0123412
	60.887	0.00819538	0.0123535	0.0125953	0.012015
	60.978	0.00788893	0.0121376	0.0123683	0.0117665
	61.068	0.00758836	0.0119258	0.0121433	0.0115195
	61.158	0.00728799	0.0117104	0.0119138	0.0112698
	61.248	0.00699961	0.0114927	0.0116849	0.0110202
	61.338	0.00672107	0.0112717	0.0114558	0.0107711
	61.459	0.00638179	0.0110049	0.0111726	0.0104515
	61.553	0.00612387	0.0107931	0.0109492	0.0102044
	61.669	0.00582223	0.0105399	0.0106791	0.00990712
	61.76	0.0055959	0.0103436	0.0104691	0.00967846
	61.85	0.0053808	0.0101517	0.0102632	0.00945633
	61.944	0.00516755	0.00995816	0.0100515	0.0092303
	62.034	0.00498114	0.00979	0.00985453	0.00902489
	62.151	0.00473747	0.00955736	0.00959432	0.00875541
	62.241	0.00456904	0.00939958	0.00939958	0.0085623
	62.391	0.00426239	0.00908872	0.00906693	0.00821665
	62.451	0.0041608	0.00899618	0.00894006	0.00809909
	62.575	0.00393295	0.00877077	0.00867456	0.00783615
	62.726	0.00367502	0.00853906	0.00836211	0.00755039
	62.812	0.00352749	0.00840096	0.00818496	0.00738436
	62.903	0.00337814	0.00828419	0.00800868	0.00723552
	62.993	0.00323048	0.00816543	0.00783609	0.00708734
	63.113	0.0030368	0.00801754	0.00761432	0.00690166
	63.203	0.00290023	0.00792194	0.0074629	0.00678095
	63.264	0.00280677	0.00785385	0.00735896	0.00669592
	63.388	0.00261299	0.0077154	0.00714726	0.00652039
	63.478	0.00248183	0.00762242	0.0070049	0.00640331
	63.565	0.00234652	0.00753283	0.00686344	0.00628286
	63.655	0.00225451	0.00743767	0.00674332	0.00618505
	63.775	0.00208811	0.00731378	0.00656016	0.00602295
	63.896	0.00194759	0.00718027	0.00638486	0.00586501
	64.016	0.00180796	0.00705249	0.00621126	0.00570226
	64.08	0.001745	0.00697659	0.00611967	0.00561625
	64.197	0.00164371	0.00682509	0.0059513	0.00545816
	64.287	0.00157476	0.00669928	0.00582053	0.00533575
	64.347	0.00155063	0.00658026	0.00573054	0.00525448
	64.468	0.00145256	0.00643132	0.00555509	0.00509091
	64.588	0.00139049	0.00622627	0.00537601	0.00493066
	64.708	0.00132287	0.00604608	0.00519689	0.00477739
	64.799	0.00128136	0.0058939	0.00505838	0.00466281
	64.859	0.00126257	0.00577548	0.00496435	0.00458339
	64.979	0.00121145	0.00558255	0.00477678	0.00443878
	65.1	0.00116811	0.00538011	0.00458215	0.00429377
	65.19	0.001139	0.00522981	0.00443448	0.00418738
	65.341	0.00109867	0.00498187	0.00418214	0.00400773
	65.401	0.00107814	0.00487767	0.00408319	0.0039454
	65.521	0.00105436	0.00468784	0.00388297	0.00380378
	65.612	0.00103282	0.00453666	0.00373415	0.00370312
	65.702	0.00101962	0.00440098	0.00359098	0.00359899
	65.792	0.00100704	0.00426627	0.00345302	0.00349655
	65.913	0.00099951	0.00410574	0.00328065	0.00335786
	66.033	0.000991695	0.00394772	0.00312251	0.00322332
	66.094	0.000988349	0.00386931	0.00304717	0.00315533
	66.214	0.000979393	0.00370955	0.00290523	0.00302117
	66.335	0.000983197	0.00357818	0.00278449	0.00288879
	66.395	0.000980874	0.00350078	0.00272252	0.00282118
	66.515	0.000985561	0.00336416	0.00261426	0.00268936
	66.606	0.000993855	0.00326788	0.00254386	0.00259296
	66.76	0.0010132	0.00311305	0.00245151	0.00244181
	66.847	0.0010237	0.00300679	0.00238421	0.00234761
	66.967	0.00104234	0.00286913	0.00230992	0.00222795
	67.058	0.00106	0.00275694	0.00224388	0.0021316
	67.118	0.00107052	0.00268752	0.00221041	0.00207448
	67.208	0.00108137	0.00258959	0.00217565	0.00199996
	67.329	0.00110297	0.00244091	0.00209243	0.00187702
	67.449	0.00110427	0.00231441	0.00205118	0.00178845
	67.509	0.00111063	0.00224247	0.00200669	0.00172728
	67.66	0.00110661	0.00208067	0.00191957	0.0015983
	67.72	0.00109977	0.00202116	0.00188714	0.00155185
	67.811	0.0010865	0.00193457	0.00183416	0.00148117
	67.965	0.00105098	0.00180298	0.00175027	0.00137939
	68.052	0.00103095	0.00173796	0.00169559	0.00131693
	68.173	0.000995837	0.00165766	0.00163132	0.00125308
	68.263	0.000969248	0.00160513	0.00158679	0.00121484
	68.353	0.00094875	0.00157133	0.00154905	0.00117653
	68.444	0.000922803	0.00152197	0.00151065	0.00115876
	68.564	0.000896685	0.0014691	0.00146724	0.00114228
	68.628	0.000885278	0.00144146	0.00144609	0.00113852
	68.749	0.000863157	0.00137432	0.00139771	0.0011502
	68.836	0.000853744	0.00133093	0.00136797	0.00116242
	68.986	0.000849364	0.00126708	0.00133878	0.00117072
	69.111	0.000846462	0.00119804	0.00130829	0.00119166
	69.171	0.000845668	0.00116283	0.00129461	0.00120227
	69.261	0.000844467	0.00110809	0.00127481	0.00121905
	69.352	0.000841169	0.00104527	0.00126142	0.00122905
	69.442	0.000838968	0.000994827	0.0012404	0.00125213
	69.533	0.000833055	0.000939658	0.00122663	0.00126771
	69.653	0.000820863	0.000873732	0.00121219	0.00128597
	69.774	0.00080003	0.00080009	0.00120617	0.00130026
	69.861	0.000781233	0.000752258	0.0012027	0.00131031
	69.951	0.00076128	0.000732409	0.00119428	0.00131054
	70.072	0.000726102	0.000683006	0.00118548	0.00131341
	70.162	0.000697819	0.000689737	0.00117433	0.00128594
	70.287	0.000653475	0.000666405	0.00115383	0.00125919
	70.343	0.000632755	0.000658298	0.00114131	0.00124318
	70.464	0.00058759	0.000633867	0.00110296	0.0012109
	70.584	0.000543095	0.000635746	0.0010623	0.00114967
	70.645	0.000521425	0.000624842	0.00103201	0.00112892
	70.799	0.000471933	0.00062839	0.000965325	0.00104296
	70.89	0.000446592	0.000627025	0.000920135	0.000997283
	70.977	0.000423905	0.000623615	0.000870098	0.000960672
	71.071	0.000403929	0.000626996	0.000822191	0.000918118
	71.158	0.00039041	0.000633377	0.000783992	0.000880041
	71.278	0.000373391	0.000647052	0.000727	0.000838979
	71.369	0.000367605	0.000660203	0.000694251	0.000811813
	71.459	0.000369656	0.000671504	0.000671183	0.000791428
	71.55	0.000372125	0.000687526	0.000647217	0.000777309
	71.671	0.000382942	0.000707684	0.000624731	0.000768669
	71.855	0.000401354	0.000747312	0.000597777	0.000766917
	71.976	0.000413344	0.000781504	0.000585859	0.000765072
	72.063	0.000423038	0.000803519	0.000581006	0.000765222
	72.123	0.000430501	0.0008217	0.000581098	0.000762087
	72.244	0.000440493	0.000845669	0.000575413	0.000759763
	72.338	0.000446253	0.000863045	0.000571403	0.0007519
	72.395	0.000451105	0.000876151	0.000573613	0.000742832
	72.516	0.000451284	0.000887485	0.000559543	0.000721456
	72.606	0.000450513	0.000893854	0.000548403	0.000697652
	72.73	0.000446366	0.000893898	0.000524087	0.000655612
	72.817	0.000442374	0.000898238	0.000513065	0.000616016
	72.881	0.000439168	0.000881608	0.000482341	0.000590466
	73.002	0.000432682	0.000863971	0.000441956	0.000528431
	73.093	0.000428906	0.000843552	0.000405454	0.000478944
	73.244	0.000425383	0.000800651	0.000340318	0.000393667
	73.304	0.000418841	0.000787984	0.000318383	0.000354656
	73.421	0.000426626	0.000736748	0.000262541	0.000296146
	73.512	0.00042459	0.00070241	0.000224229	0.00024675
	73.606	0.000436593	0.000651757	0.00018775	0.000209314
	73.696	0.000444633	0.000603438	0.000157007	0.000175822
	73.817	0.000451601	0.000538719	0.000108964	0.000138068
	73.908	0.000465203	0.000478572	9.14438e-05	0.000122471
	74.029	0.000480016	0.000397058	6.9677e-05	0.000112498
	74.115	0.000488953	0.000337109	5.92505e-05	0.000113405
	74.21	0.000487265	0.000269423	6.72517e-05	0.000119477
	74.3	0.000496448	0.000206899	5.32692e-05	0.000134822
	74.391	0.000498037	0.000144619	4.96366e-05	0.00015494
	74.508	0.000503756	6.70293e-05	3.91489e-05	0.000189374
	74.602	0.000489649	1.311e-05	4.5128e-05	0.000217087
	74.753	0.000473325	-6.2734e-05	4.2428e-05	0.00026771
	74.874	0.000470916	-0.000121465	2.99207e-05	0.000310471
	74.965	0.000457372	-0.000154947	2.71346e-05	0.000337247
	75.055	0.000435418	-0.000175276	2.8375e-05	0.000358174
	75.172	0.000404858	-0.000172761	3.17495e-05	0.000376919
	75.237	0.000392948	-0.000174196	3.1031e-05	0.000383363
	75.354	0.000372185	-0.000175321	2.94219e-05	0.000385361
	75.448	0.00036977	-0.000142045	3.10587e-05	0.000379576
	75.539	0.000358642	-0.00013681	3.04034e-05	0.000365823
	75.629	0.000364733	-0.000103726	3.53341e-05	0.000348512
	75.72	0.000367037	-8.18799e-05	4.045e-05	0.000324692
	75.841	0.000371257	-5.73965e-05	4.93758e-05	0.000285291
	75.962	0.000395805	-8.49078e-06	7.40084e-05	0.000247854
	76.079	0.000416054	2.76033e-05	0.000101488	0.000208266
	76.173	0.000435223	5.92187e-05	0.00013124	0.000178598
	76.264	0.000446197	6.77448e-05	0.000155038	0.000146104
	76.354	0.000468548	0.000108774	0.000200156	0.00012628
	76.415	0.000481919	0.000142752	0.000236474	0.00011635
	76.536	0.000497517	0.00017615	0.000297521	9.28817e-05
	76.683	0.000511118	0.000209621	0.000377662	7.47627e-05
	76.777	0.000512507	0.000234128	0.000429726	6.90091e-05
	76.838	0.000511083	0.000249225	0.000462732	6.76679e-05
	76.955	0.000504841	0.000280959	0.000526896	7.21114e-05
	77.08	0.000485428	0.000314361	0.000582399	8.01762e-05
	77.171	0.000464181	0.00033805	0.00061269	8.82393e-05
	77.318	0.000419931	0.000377908	0.000643736	0.000105802
	77.382	0.000395017	0.000389744	0.00064052	0.000113275
	77.473	0.000361258	0.000417754	0.000642014	0.000128729
	77.564	0.000328279	0.000454773	0.000645453	0.000146348
	77.684	0.000279107	0.000491737	0.000614276	0.000169882
	77.775	0.000247381	0.000532872	0.000598852	0.000187351
	77.866	0.000213884	0.000564643	0.000559244	0.000206944
	77.957	0.000187026	0.000604527	0.000524602	0.000223841
	78.047	0.000164895	0.000644103	0.000484566	0.00023937
	78.138	0.00014805	0.000684508	0.000440422	0.000253115
	78.285	0.000137057	0.000754774	0.000366759	0.000266142
	78.38	0.000138403	0.000799157	0.000316283	0.000270736
	78.531	0.000141813	0.000845974	0.000229568	0.000282646
	78.591	0.00015105	0.000871873	0.000200174	0.000279856
	78.713	0.000167068	0.000899818	0.000136743	0.000280349
	78.799	0.000182219	0.000918971	9.80288e-05	0.000276488
	78.894	0.00019939	0.000936989	6.15254e-05	0.000269472
	79.015	0.000219194	0.000941678	1.97427e-05	0.000264468
	79.075	0.000231063	0.000932014	-1.29081e-07	0.000268466
	79.166	0.000243892	0.000922121	-2.11361e-05	0.000267963
	79.257	0.000254285	0.000903594	-3.73103e-05	0.000270687
	79.408	0.000259161	0.000856842	-5.6997e-05	0.000279595
	79.529	0.000278152	0.000806648	-5.80678e-05	0.000300576
	79.65	0.000271299	0.000748068	-6.71659e-05	0.000318799
	79.711	0.000249948	0.000712249	-8.36698e-05	0.000331384
	79.862	0.00026683	0.000633583	-7.86951e-05	0.000360723
	79.922	0.000265718	0.000600179	-8.39094e-05	0.00037304
	80.013	0.000256363	0.000549011	-0.000101793	0.000395484
	80.134	0.000259889	0.000486207	-0.000120778	0.00041947
	80.225	0.000268259	0.000442814	-0.000136966	0.000434626
	80.316	0.000291397	0.000402864	-0.00014424	0.000439228
	80.376	0.000293649	0.000379737	-0.000166312	0.000453456
	80.497	0.000322516	0.000338178	-0.000191803	0.000464313
	80.618	0.000358392	0.000304568	-0.000214763	0.000470991
	80.709	0.000388427	0.000284159	-0.000228457	0.00047367
	80.83	0.000430026	0.000262821	-0.000240445	0.000475043
	80.951	0.000464322	0.000244002	-0.000234317	0.000470135
	81.038	0.000488784	0.000234451	-0.000229923	0.000468084
	81.133	0.0005091	0.000224601	-0.000216586	0.000463021
	81.223	0.000525705	0.00021619	-0.000199196	0.000456568
	81.284	0.000532453	0.00021018	-0.000183676	0.000450322
	81.405	0.000557388	0.000199634	-0.00014973	0.00043729
	81.526	0.000576203	0.000185931	-0.000104727	0.000418106
	81.647	0.000556805	0.000168121	-5.52324e-05	0.000387184
	81.738	0.000563704	0.000151803	-1.25037e-05	0.000363894
	81.859	0.000527815	0.000132357	3.61367e-05	0.00032241
	81.95	0.000510882	0.000114837	7.59995e-05	0.000290567
	82.01	0.000484932	0.000108671	9.57815e-05	0.000267902
	82.166	0.000447392	7.98877e-05	0.000160371	0.000211611
	82.252	0.000425873	6.29523e-05	0.000195412	0.000181179
	82.374	0.00038318	5.21776e-05	0.000234842	0.000142963
	82.464	0.000367966	1.97364e-05	0.000276837	0.000110649
	82.555	0.000339969	5.9258e-07	0.00030928	8.27888e-05
	82.68	0.000294236	-8.4864e-06	0.000342169	5.26455e-05
	82.737	0.000273554	-1.06585e-05	0.000354904	4.08574e-05
	82.828	0.000244379	-5.93989e-06	0.000366172	2.69942e-05
	82.949	0.000201273	-1.02401e-05	0.000387179	6.28491e-06
	83.07	0.000172477	-5.6162e-06	0.000387358	-7.07283e-06
	83.1	0.000173048	-4.75316e-06	0.000380479	-8.74663e-06
	83.252	0.000143053	-6.10171e-06	0.000371055	-2.50422e-05
	83.403	0.00011895	-9.18725e-06	0.000350941	-4.06379e-05
	83.468	0.000114105	-1.27631e-05	0.000337751	-4.6846e-05
	83.555	9.40681e-05	-1.20438e-05	0.000323022	-5.8052e-05
	83.676	0.000104904	-2.81957e-05	0.000288921	-6.73119e-05
	83.767	9.34471e-05	-3.15438e-05	0.000264688	-7.89871e-05
	83.858	0.000101115	-4.38634e-05	0.000237776	-8.70761e-05
	83.948	0.000127511	-6.5662e-05	0.000213766	-9.15372e-05
	84.07	0.000121525	-7.35974e-05	0.000173603	-0.000106988
	84.195	0.000165652	-0.000109402	0.000145275	-0.000114486
	84.255	0.000192651	-0.000131291	0.000134041	-0.000119019
	84.373	0.000225917	-0.000162864	0.00010847	-0.000131255
	84.464	0.000252511	-0.000188613	9.05415e-05	-0.000142072
	84.555	0.000270888	-0.000207114	7.44211e-05	-0.000151075
	84.645	0.000302949	-0.000240189	5.74347e-05	-0.000167889
	84.763	0.000326108	-0.000260233	4.46083e-05	-0.000176933
	84.914	0.000362232	-0.000305306	1.47688e-05	-0.000208434
	85.009	0.000377724	-0.000328637	-4.59351e-06	-0.000226778
	85.1	0.000381041	-0.000348225	-2.82542e-05	-0.000244936
	85.225	0.0004002	-0.000374366	-5.57401e-05	-0.000263509
	85.312	0.000404864	-0.000389838	-7.97472e-05	-0.00027429
	85.403	0.000420716	-0.000408691	-0.000106726	-0.000284289
	85.494	0.000407276	-0.00041349	-0.000134625	-0.000283504
	85.585	0.000407632	-0.000420342	-0.000163509	-0.000280605
	85.676	0.000427727	-0.000434098	-0.000196274	-0.000278616
	85.767	0.000405071	-0.000419493	-0.000221366	-0.000258677
	85.888	0.000394641	-0.000402109	-0.000256154	-0.000231314
	85.979	0.000380323	-0.000378103	-0.000278574	-0.000204701
	86.07	0.000366486	-0.000350477	-0.000298635	-0.000175762
	86.191	0.000322984	-0.000283808	-0.000313932	-0.000128909
	86.343	0.000277492	-0.000207009	-0.00032768	-7.31681e-05
	86.434	0.000263342	-0.000187837	-0.000337404	-4.48264e-05
	86.555	0.000202686	-0.000102937	-0.000332527	-1.77048e-06
	86.615	0.000176312	-7.01749e-05	-0.000330637	1.61875e-05
	86.767	0.000103189	2.19845e-05	-0.000319841	5.54257e-05
	86.827	7.74055e-05	4.23415e-05	-0.000319932	6.52069e-05
	86.919	3.42747e-05	8.52468e-05	-0.000315942	7.79948e-05
	87.04	-1.98357e-05	0.00013591	-0.000311288	8.58025e-05
	87.101	-5.0997e-05	0.000157321	-0.000312958	8.65098e-05
	87.222	-0.000114477	0.000201324	-0.000316007	8.22205e-05
	87.343	-0.000165399	0.000222648	-0.000320675	6.03043e-05
	87.404	-0.000202107	0.000243638	-0.000323495	5.2687e-05
	87.555	-0.000276356	0.000260779	-0.000332425	1.08254e-05
	87.616	-0.000318764	0.000283507	-0.000333472	1.56804e-06
	87.741	-0.000375683	0.000278883	-0.000337815	-4.53672e-05
	87.768	-0.000390418	0.00028133	-0.000337799	-5.34133e-05
	87.919	-0.000494005	0.000323612	-0.000333469	-8.17739e-05
	88.01	-0.000537843	0.00032401	-0.00032942	-0.000109271
	88.132	-0.000588645	0.000319848	-0.00032054	-0.000144163
	88.253	-0.000594198	0.000275041	-0.000300773	-0.000189425
	88.348	-0.00061672	0.000268176	-0.000286581	-0.000210093
	88.439	-0.000629617	0.000258709	-0.000270836	-0.000228706
	88.56	-0.000648443	0.000256092	-0.000251618	-0.000247259
	88.651	-0.0006442	0.000244459	-0.000231594	-0.000262487
	88.708	-0.000624395	0.000225884	-0.000213115	-0.000275252
	88.829	-0.000619473	0.00022475	-0.000187017	-0.000286901
	88.951	-0.000590489	0.000212446	-0.000151956	-0.000299844
	89.046	-0.000563823	0.000204089	-0.00012296	-0.000307163
	89.133	-0.000538317	0.000197882	-9.57849e-05	-0.000311173
	89.254	-0.000501224	0.000190008	-5.70391e-05	-0.000313056
	89.379	-0.000456666	0.000176575	-1.55565e-05	-0.00031457
	89.47	-0.000428449	0.000166459	1.16171e-05	-0.00031134
	89.561	-0.000403172	0.000154988	3.66561e-05	-0.000305557
	89.618	-0.000400534	0.000156853	4.91135e-05	-0.000289916
	89.74	-0.000365255	0.000127683	7.84863e-05	-0.000287068
	89.865	-0.000350275	0.000105446	0.000102005	-0.000267932
	89.956	-0.000343422	8.57444e-05	0.00011679	-0.000253207
	90.077	-0.000340354	5.69057e-05	0.000134373	-0.000230674
	90.165	-0.000349502	4.69059e-05	0.000148106	-0.000196975
	90.256	-0.000343166	7.90579e-06	0.000158502	-0.000193272
	90.377	-0.000344099	-3.45387e-05	0.000173683	-0.000172445
	90.468	-0.000347732	-5.55014e-05	0.000185573	-0.000144772
	90.559	-0.000345279	-8.86756e-05	0.000195012	-0.000130846
	90.654	-0.000340273	-0.000128538	0.000203674	-0.000121871
	90.741	-0.000333686	-0.000160467	0.000208667	-0.000114739
	90.863	-0.000320572	-0.000200714	0.000207655	-0.000113812
	90.954	-0.00031444	-0.000234554	0.000216449	-0.000103532
	91.045	-0.000305072	-0.000253939	0.000212562	-0.000102531
	91.166	-0.000293622	-0.000267038	0.000197302	-0.000107296
	91.348	-0.000285367	-0.000253415	0.000163679	-0.000110074
	91.44	-0.000285575	-0.000231954	0.000139259	-0.000111213
	91.531	-0.000286313	-0.000217198	8.94905e-05	-0.000133571
	91.626	-0.000291257	-0.000193242	3.93356e-05	-0.000146766
	91.686	-0.000297822	-0.000161869	2.57725e-05	-0.000133418
	91.808	-0.000309876	-0.000122543	-4.2556e-05	-0.000138189
	91.869	-0.000319082	-8.85177e-05	-6.07799e-05	-0.000120792
	91.986	-0.000335887	-3.8523e-05	-0.000115968	-9.97818e-05
	92.108	-0.000351738	3.4755e-06	-0.000181597	-7.81327e-05
	92.203	-0.000354887	1.92211e-05	-0.000237325	-6.64332e-05
	92.294	-0.00035384	3.45255e-05	-0.00027963	-4.47608e-05
	92.385	-0.000349575	4.89819e-05	-0.00031459	-1.7264e-05
	92.476	-0.000342721	6.19907e-05	-0.000344852	1.29916e-05
	92.597	-0.000330262	7.65291e-05	-0.000380799	5.42249e-05
	92.719	-0.000314328	8.77421e-05	-0.00041443	9.45159e-05
	92.776	-0.000305818	9.1788e-05	-0.000429757	0.000112451
	92.867	-0.000290967	9.67304e-05	-0.000453957	0.000139599
	92.989	-0.000268819	0.000100626	-0.000486565	0.000172844
	93.084	-0.000249976	0.000101707	-0.000512547	0.000196156
	93.175	-0.000230911	0.000101352	-0.000537785	0.000216354
	93.296	-0.000204156	9.9093e-05	-0.000572466	0.000240259
	93.387	-0.000183242	9.63148e-05	-0.000599276	0.000256208
	93.509	-0.000154351	9.15011e-05	-0.00063628	0.000275293
	93.63	-0.00012481	8.58654e-05	-0.000674396	0.00029226
	93.718	-0.000103248	8.14973e-05	-0.000702227	0.000303531
	93.813	-7.95188e-05	7.66225e-05	-0.000733114	0.000315253
	93.904	-5.64253e-05	7.19236e-05	-0.000763304	0.000326313
	93.995	-3.33648e-05	6.73464e-05	-0.000793303	0.000337258
	94.052	-1.89917e-05	6.45879e-05	-0.000811857	0.000344135
	94.147	5.39381e-06	6.01436e-05	-0.0008431	0.000356085
	94.269	3.68631e-05	5.49007e-05	-0.000882485	0.000372257
	94.36	6.0595e-05	5.13599e-05	-0.000911283	0.000385188
	94.421	7.70108e-05	4.91284e-05	-0.000930772	0.000394565
	94.569	0.000116684	4.44852e-05	-0.000975651	0.000418808
	94.691	0.00015013	4.13821e-05	-0.0010111	0.000441085
	94.755	0.000167731	4.00509e-05	-0.00102876	0.000453529
	94.877	0.00020242	3.79465e-05	-0.00106189	0.000479366
	94.964	0.000226896	3.69354e-05	-0.00108353	0.000498799
	95.059	0.000254301	3.61779e-05	-0.00110644	0.000521553

## Sheet: Supplementary Fig. 5g
	Signal:	First derivative (ratio)								Signal:	First derivative (ratio)
	Capillary:	1	2	3	4	5	6			Capillary:	1	2	3	4	5	6
	Temperature [°C]	SLFN11 20 mM NaCl	SLFN11 60 mM NaCl	SLFN11 120 mM NaCl	SLFN11 180 mM NaCl	SLFN11 240 mM NaCl	SLFN11 300 mM NaCl			Temperature [°C]	SLFN11 20 mM NaCl + dsDNA	SLFN11 60 mM NaCl + dsDNA	SLFN11 120 mM NaCl + dsDNA	SLFN11 180 mM NaCl + dsDNA	SLFN11 240 mM NaCl + dsDNA	SLFN11 300 mM NaCl + dsDNA
	35.083	0.000773777	-0.000553029	-0.000320855	8.07367e-05	0.00126068	-0.00114239			35.187	-0.000583939	-0.000570423	0.000679291	-0.000354528	0.00013261	0.000463857
	35.202	0.000742777	-0.000540951	-0.000289611	9.40982e-05	0.00120805	-0.00108274			35.306	-0.000556179	-0.000545149	0.00064392	-0.000336265	0.000143487	0.000450689
	35.348	0.000705756	-0.000520086	-0.000242466	0.000110479	0.00114449	-0.0010107			35.426	-0.000528382	-0.000519791	0.00060858	-0.000317803	0.00015433	0.00043788
	35.467	0.000676288	-0.000507309	-0.000194054	0.000123875	0.00109333	-0.000952637			35.515	-0.000507994	-0.000501159	0.000582711	-0.000304145	0.000162238	0.000428732
	35.556	0.000654688	-0.000485464	-0.000157672	0.0001339	0.00105549	-0.000909631			35.634	-0.000480957	-0.000476417	0.000548474	-0.000285846	0.000172621	0.000416951
	35.706	0.00061925	-0.000467446	-0.000130966	0.000150736	0.000992801	-0.000838204			35.784	-0.000447352	-0.000445613	0.000506021	-0.000262771	0.000185285	0.000402888
	35.855	0.000585102	-0.000449106	-8.81848e-05	0.00016741	0.000931704	-0.000768266			35.907	-0.000420176	-0.000420676	0.000471771	-0.000243797	0.000195237	0.000392015
	35.974	0.000558671	-0.000430315	-4.48903e-05	0.000180603	0.000883998	-0.000713349			35.996	-0.000400817	-0.000402904	0.000447419	-0.000230096	0.000202123	0.000384545
	36.123	0.000526469	-0.000406254	-1.31603e-05	0.000196991	0.000825468	-0.000645455			36.142	-0.000369359	-0.000374044	0.00040792	-0.000207421	0.00021282	0.00037293
	36.157	0.000519283	-0.000381367	4.19873e-06	0.000200691	0.000812358	-0.000630155			36.231	-0.000350528	-0.000356794	0.000384327	-0.000193596	0.00021888	0.000366279
	36.306	0.00048827	-0.000372105	4.39866e-05	0.000216807	0.000755673	-0.000563494			36.321	-0.000331595	-0.000339498	0.000360642	-0.000179459	0.000224647	0.000359828
	36.396	0.000469963	-0.000350906	5.97527e-05	0.00022642	0.000722197	-0.00052367			36.44	-0.000306911	-0.000317055	0.000329831	-0.000160656	0.000231616	0.000351751
	36.481	0.00045298	-0.000335461	9.06973e-05	0.000235387	0.000691201	-0.000486428			36.529	-0.000288682	-0.000300595	0.000307132	-0.000146463	0.000236307	0.000346019
	36.571	0.000435175	-0.000314543	0.000112827	0.000244837	0.000658827	-0.000447073			36.619	-0.000270453	-0.000284271	0.000284478	-0.000131978	0.00024057	0.000340473
	36.69	0.000412102	-0.000298487	0.000143218	0.000257134	0.000617183	-0.000395652			36.738	-0.000246633	-0.000263206	0.000254925	-0.00011254	0.000245451	0.000333493
	36.78	0.000394909	-0.000271637	0.000166	0.000266339	0.000586465	-0.000357039			36.798	-0.000234759	-0.000252843	0.000240201	-0.000102606	0.00024758	0.000330121
	36.903	0.00037172	-0.000255221	0.000196026	0.000278822	0.000545574	-0.000304591			36.921	-0.00021067	-0.000232166	0.000210291	-8.18625e-05	0.000251274	0.00032349
	36.992	0.000355157	-0.000233356	0.000219428	0.000287807	0.0005168	-0.000266879			37.007	-0.000194043	-0.000218205	0.000189549	-6.70035e-05	0.00025335	0.000319075
	37.082	0.000338626	-0.000222245	0.000248574	0.000296851	0.000488479	-0.000229049			37.096	-0.000177092	-0.000204276	0.000168252	-5.13245e-05	0.000255091	0.000314704
	37.197	0.000317751	-0.000200885	0.000271956	0.000308438	0.000453262	-0.000180987			37.216	-0.000154601	-0.000186328	0.000139563	-2.94934e-05	0.000256901	0.000309119
	37.257	0.000306976	-0.000184103	0.000294599	0.000314517	0.000435305	-0.000156049			37.335	-0.000132812	-0.000169589	0.000111019	-6.96054e-06	0.000258255	0.000303942
	37.41	0.00027994	-0.000166693	0.000324571	0.000330141	0.000390836	-9.31219e-05			37.395	-0.000122042	-0.000161568	9.65103e-05	4.79769e-06	0.000258848	0.000301471
	37.466	0.000270198	-0.000144363	0.000347236	0.000335936	0.00037497	-7.03317e-05			37.484	-0.000106362	-0.000150206	7.47558e-05	2.27964e-05	0.00025972	0.00029798
	37.589	0.000249106	-0.000127429	0.000376073	0.000348864	0.000340788	-2.08461e-05			37.633	-8.10253e-05	-0.000132655	3.74748e-05	5.45737e-05	0.000261521	0.000292608
	37.708	0.000229125	-0.000104925	0.000399124	0.000361713	0.000308449	2.60751e-05			37.783	-5.68485e-05	-0.000116843	-1.60492e-06	8.89379e-05	0.000264539	0.000287818
	37.768	0.000219233	-8.19174e-05	0.000420923	0.000368363	0.00029236	4.92728e-05			37.846	-4.71625e-05	-0.000110754	-1.85958e-05	0.000104147	0.000266441	0.000286016
	37.858	0.000204708	-7.03672e-05	0.000448157	0.000378615	0.00026848	8.32798e-05			37.962	-3.02146e-05	-0.000100403	-5.08901e-05	0.00013344	0.000271414	0.000283149
	37.977	0.000186443	-4.58493e-05	0.000466497	0.000392815	0.000237529	0.000126123			38.051	-1.82179e-05	-9.32733e-05	-7.6536e-05	0.000157101	0.000276915	0.000281571
	38.067	0.000173887	-1.91025e-05	0.000481396	0.000404151	0.000214977	0.00015601			38.171	-4.1378e-06	-8.50211e-05	-0.000112002	0.000190751	0.000287264	0.000281051
	38.152	0.00016362	2.80319e-05	0.000486465	0.000415345	0.000194888	0.000181263			38.201	-1.13728e-06	-8.32519e-05	-0.000120937	0.000199484	0.000290425	0.000281356
	38.276	0.000156097	6.33589e-05	0.000471587	0.000431909	0.000186131	0.000196649			38.32	-2.76416e-06	-8.51544e-05	-0.000149353	0.000245465	0.000300705	0.000292229
	38.395	0.000149896	9.73589e-05	0.000463665	0.000448401	0.000176472	0.000210033			38.41	-1.9022e-05	-9.60772e-05	-0.00015701	0.000294823	0.000303838	0.000312372
	38.455	0.00015114	0.000120658	0.000448683	0.000457802	0.000188678	0.000204585			38.529	-2.6716e-05	-9.92466e-05	-0.000174877	0.000345257	0.000314985	0.00033003
	38.574	0.000149713	0.000189629	0.000431512	0.000476301	0.000191737	0.000209723			38.648	-4.20173e-05	-0.000107985	-0.000169297	0.00040728	0.000320536	0.000359083
	38.667	0.000149748	0.00023348	0.000408559	0.000491235	0.000194922	0.000214341			38.738	-4.75375e-05	-0.000110261	-0.000164164	0.000447729	0.00032641	0.000378823
	38.753	0.000149111	0.000273232	0.000380911	0.000503797	0.000191233	0.000220614			38.828	-5.062e-05	-0.000109143	-0.000161982	0.000482503	0.000333244	0.000396573
	38.843	0.000151301	0.000322258	0.000360955	0.000518368	0.000196505	0.000225992			38.947	-4.95404e-05	-0.000106891	-0.000143133	0.000527397	0.000339225	0.000423466
	38.962	0.000155132	0.000371648	0.00034052	0.000536572	0.000202128	0.00023516			39.036	-4.38098e-05	-0.000102861	-0.000123915	0.000556465	0.00034277	0.000443326
	39.052	0.000160078	0.000431621	0.000314555	0.000552107	0.000214785	0.000247547			39.1	-3.62571e-05	-9.86246e-05	-0.000106825	0.000574693	0.000345022	0.000457292
	39.141	0.000164304	0.000478759	0.00030314	0.000563444	0.000218438	0.000255879			39.22	-2.67829e-05	-8.87915e-05	-8.07962e-05	0.000605537	0.00034402	0.000482936
	39.231	0.000169854	0.000528171	0.000286112	0.00057906	0.000235707	0.000279025			39.305	-5.83849e-06	-7.85164e-05	-4.96937e-05	0.000621154	0.000346665	0.00049957
	39.347	0.000177034	0.000590462	0.000273789	0.000594665	0.000251444	0.000303238			39.454	3.00616e-05	-5.74372e-05	1.44897e-06	0.000644025	0.000346577	0.000526965
	39.5	0.000186643	0.000635783	0.000269264	0.000614923	0.000278964	0.000347105			39.574	6.99879e-05	-3.32851e-05	4.48149e-05	0.000655072	0.000352891	0.000544303
	39.589	0.000192348	0.000681144	0.000263891	0.000626173	0.000296994	0.000376187			39.664	9.83927e-05	-1.57451e-05	7.61095e-05	0.000664513	0.000355133	0.00055714
	39.679	0.000199821	0.000724024	0.000263558	0.000637316	0.000318648	0.000403279			39.753	0.000124385	-1.37053e-06	0.000106961	0.00067634	0.00035364	0.00057092
	39.825	0.000208148	0.000766611	0.000270304	0.000655245	0.000348809	0.000460466			39.873	0.000171579	3.2453e-05	0.000143488	0.000686102	0.000371807	0.000579315
	39.914	0.000215515	0.000818856	0.000270705	0.000666493	0.000370452	0.000490731			39.962	0.000196583	4.45582e-05	0.000170936	0.000702356	0.000371747	0.000592254
	39.974	0.000222223	0.000865323	0.000275684	0.000674485	0.000387927	0.00050856			40.026	0.000214405	5.28005e-05	0.000188952	0.000715602	0.000373531	0.000601181
	40.063	0.000229344	0.000904644	0.000283389	0.00068618	0.000407491	0.000537527			40.112	0.000240041	6.87203e-05	0.000209527	0.000732967	0.000383449	0.000608945
	40.183	0.000238491	0.000932543	0.000296903	0.000702636	0.000431622	0.000572051			40.205	0.000268092	9.30747e-05	0.000227622	0.000750071	0.000402563	0.00061046
	40.276	0.000242372	0.000957573	0.000305271	0.000716147	0.000443723	0.00059584			40.324	0.000294729	0.000114246	0.000247615	0.000780072	0.000421964	0.000616307
	40.362	0.000244454	0.000987474	0.00031239	0.000729664	0.000452923	0.00061355			40.444	0.000314841	0.000133906	0.000263462	0.000813514	0.000444142	0.000620081
	40.485	0.000251905	0.00100634	0.000317513	0.000748907	0.000480222	0.000630492			40.533	0.000325267	0.000147595	0.000273143	0.00083937	0.000462073	0.000621442
	40.571	0.000252393	0.00103288	0.000323778	0.000763346	0.000494037	0.000639715			40.619	0.000331954	0.000160963	0.000281538	0.000863644	0.000480615	0.000621015
	40.665	0.000250845	0.00104549	0.00032711	0.000779415	0.000510503	0.000647125			40.739	0.000336181	0.000182306	0.000293268	0.000891251	0.000507873	0.000615828
	40.784	0.000244869	0.00106051	0.000329703	0.0008006	0.000531198	0.000653734			40.888	0.00033647	0.000197589	0.000306646	0.000938197	0.00054346	0.000616649
	40.844	0.000240642	0.00105735	0.000331827	0.000811675	0.000541839	0.000656202			40.982	0.00033556	0.00020992	0.000317368	0.000963337	0.000568129	0.000614253
	40.93	0.000235169	0.00107108	0.000334301	0.00082849	0.000557719	0.000658227			41.042	0.00033478	0.000219642	0.000325699	0.000975577	0.000583966	0.000611497
	41.053	0.000222943	0.00108098	0.00033614	0.000851184	0.000581776	0.000664706			41.157	0.000334647	0.000240302	0.000345224	0.000996716	0.00061602	0.00060612
	41.173	0.000214341	0.00109015	0.000337751	0.000874663	0.000605605	0.000671761			41.247	0.000333444	0.000258642	0.000361439	0.00100094	0.000636858	0.000604047
	41.288	0.000209818	0.00108264	0.000340005	0.000897591	0.000628228	0.000681971			41.34	0.000337361	0.000279815	0.000383413	0.00101278	0.00066494	0.000602064
	41.378	0.00020559	0.00107332	0.000348116	0.000916191	0.000641241	0.000694381			41.396	0.000338203	0.000290763	0.000394027	0.0010152	0.000678751	0.000606819
	41.441	0.000215213	0.00106355	0.000359881	0.000928324	0.00065995	0.00070244			41.549	0.000351624	0.00033146	0.000435126	0.0010281	0.000727958	0.000615438
	41.561	0.000221941	0.00106818	0.000369762	0.000953486	0.000678185	0.000726811			41.579	0.00035684	0.000343146	0.000446501	0.00102841	0.000738718	0.000614369
	41.677	0.000237409	0.00105684	0.000379586	0.000978094	0.000696489	0.000756807			41.729	0.000381206	0.000394714	0.000494228	0.00103347	0.000792082	0.000630232
	41.766	0.000255835	0.00104322	0.000393755	0.000996908	0.000713371	0.00078444			41.818	0.000399051	0.000428143	0.00052312	0.0010361	0.000825885	0.000644597
	41.886	0.000289105	0.00104257	0.000420656	0.00102244	0.000742617	0.000828014			41.964	0.000438668	0.000493292	0.000574818	0.00103207	0.000883071	0.000667927
	41.976	0.000310898	0.00102742	0.000437084	0.00104231	0.000757199	0.000864967			42.054	0.000463564	0.000532466	0.00060331	0.00103387	0.000919873	0.000689472
	42.099	0.000350658	0.00101355	0.000470476	0.00106998	0.000792412	0.000918991			42.147	0.000485676	0.000569701	0.000629095	0.0010441	0.000958947	0.000720956
	42.125	0.000360687	0.00100552	0.000487952	0.00107638	0.00080313	0.000930266			42.207	0.000503462	0.000596819	0.00064664	0.00104692	0.000983333	0.000738438
	42.278	0.000403458	0.000996331	0.000532343	0.00111119	0.00084056	0.00100253			42.323	0.00052638	0.000641344	0.000675471	0.00107086	0.00102922	0.000790163
	42.368	0.000428868	0.000979596	0.000578845	0.00113254	0.000867018	0.00104446			42.442	0.00056304	0.000696455	0.000706079	0.0010784	0.00107306	0.000825028
	42.454	0.000451875	0.000972607	0.000621021	0.0011535	0.00089311	0.00108352			42.562	0.000597179	0.000749456	0.000731544	0.00108961	0.00111456	0.000859696
	42.573	0.000479734	0.000959905	0.000676588	0.00118092	0.000927237	0.00113687			42.685	0.000625462	0.000799186	0.000751348	0.00110671	0.00115387	0.000895291
	42.667	0.000501088	0.000956968	0.000720245	0.00120465	0.000956334	0.00117478			42.775	0.00063188	0.000828923	0.000768365	0.00113928	0.00117629	0.000939128
	42.786	0.000525552	0.000948767	0.00077886	0.00123383	0.000992124	0.0012181			42.894	0.000641822	0.00086766	0.000782659	0.00117148	0.00120653	0.000980006
	42.846	0.000538016	0.000942587	0.000807521	0.00125069	0.00101097	0.00123766			42.954	0.000640049	0.000884495	0.00079669	0.00120152	0.00121603	0.00101353
	42.962	0.000562278	0.000937186	0.000850541	0.00128845	0.00104828	0.00127529			43.04	0.000637385	0.000907213	0.000805672	0.00123231	0.00123431	0.00104601
	43.052	0.000580561	0.000940849	0.000892502	0.00131673	0.00107692	0.00130165			43.104	0.000633005	0.000923106	0.00082263	0.00126805	0.00124162	0.00108283
	43.175	0.000606517	0.000934431	0.000931264	0.00135475	0.00111748	0.00133043			43.253	0.000616177	0.000954975	0.000852207	0.0013454	0.00126206	0.00115914
	43.295	0.000633965	0.000934173	0.000993576	0.00139999	0.00116078	0.00136598			43.373	0.000598724	0.0009768	0.000880435	0.00141529	0.00127584	0.00122769
	43.414	0.000663265	0.000938081	0.00103538	0.00144748	0.00120783	0.00140226			43.433	0.000594553	0.000987813	0.000900053	0.00145382	0.00128096	0.00126716
	43.504	0.000687193	0.000943421	0.00108696	0.00148098	0.00124638	0.00141847			43.579	0.000568995	0.00100816	0.000937134	0.00154588	0.00129788	0.00135953
	43.594	0.000711957	0.00094318	0.00112106	0.00151855	0.00128817	0.00144137			43.672	0.00055718	0.00102015	0.000965175	0.00160754	0.00130843	0.00142392
	43.683	0.000737336	0.000961068	0.00115524	0.00155664	0.00133255	0.00146242			43.821	0.000551367	0.00103953	0.00101573	0.00170742	0.00132796	0.00153433
	43.743	0.000753266	0.000974148	0.00119108	0.00158508	0.0013642	0.00148232			43.881	0.000536781	0.00104222	0.00103438	0.00175044	0.0013344	0.00157754
	43.863	0.000785397	0.00100119	0.00124232	0.00164174	0.00143118	0.00151495			43.967	0.000533363	0.00104964	0.00106626	0.00181002	0.00134624	0.00164441
	43.982	0.000819388	0.00101984	0.00127591	0.00169742	0.00150113	0.00154318			44.057	0.000546839	0.00106265	0.00110246	0.0018695	0.00136426	0.00171694
	44.072	0.000842619	0.00104717	0.00132821	0.00174205	0.00155634	0.00156884			44.15	0.000564202	0.00107624	0.00114181	0.00193101	0.00138595	0.00179198
	44.192	0.000875059	0.00106757	0.00135407	0.00180106	0.00163178	0.00160615			44.24	0.000586642	0.00109063	0.00118265	0.00199034	0.00141067	0.00186444
	44.311	0.000899858	0.00110579	0.00139294	0.00186284	0.00170888	0.00165038			44.36	0.000612521	0.00110631	0.0012377	0.00206882	0.00144254	0.00196388
	44.371	0.000910973	0.00114821	0.00144657	0.00189406	0.00174831	0.00167497			44.509	0.000662867	0.00113345	0.00131221	0.00216462	0.00149308	0.0020872
	44.487	0.000925373	0.00118312	0.00148858	0.00195567	0.0018261	0.00172645			44.629	0.00071238	0.00116014	0.00137535	0.00224172	0.00154055	0.00218616
	44.584	0.000940831	0.00123258	0.00157839	0.00200446	0.00189023	0.00177569			44.685	0.000745614	0.00117558	0.00140792	0.00227929	0.00157021	0.00222625
	44.67	0.000948688	0.00128731	0.0016196	0.0020483	0.00194785	0.00182202			44.775	0.000779694	0.00119851	0.00145341	0.0023366	0.0016051	0.00230582
	44.73	0.000952875	0.00131629	0.00165708	0.0020785	0.00198796	0.00185601			44.868	0.000826747	0.0012263	0.00150314	0.00239834	0.00165055	0.00237987
	44.85	0.000954033	0.00136101	0.00173087	0.0021381	0.00206985	0.00192534			44.954	0.000869196	0.00125483	0.00154838	0.00245653	0.00169217	0.00245066
	44.94	0.000956883	0.00140678	0.00177233	0.0021812	0.00212902	0.00198098			45.048	0.000921209	0.00128615	0.00159622	0.00252114	0.00174487	0.0025182
	45.029	0.000958672	0.00146779	0.00183052	0.00222304	0.00218658	0.00203719			45.168	0.000983998	0.0013311	0.00165695	0.00260652	0.00180817	0.00260988
	45.209	0.000961679	0.00151561	0.00186915	0.00230589	0.00229884	0.002153			45.253	0.00102968	0.0013593	0.00169274	0.00266589	0.00186504	0.0026564
	45.302	0.00096489	0.00157957	0.00191384	0.00235006	0.00235136	0.00221365			45.437	0.00112272	0.00143172	0.0017786	0.0028026	0.00197088	0.00277573
	45.418	0.000967365	0.00162549	0.00195593	0.00240091	0.00242139	0.00228863			45.523	0.00116402	0.00146525	0.00181501	0.00286823	0.00203017	0.00281928
	45.508	0.000971685	0.00168578	0.00200323	0.0024415	0.00247236	0.00234755			45.616	0.00120923	0.00150407	0.00185924	0.00294039	0.00208499	0.00287236
	45.598	0.000975291	0.00171294	0.00204212	0.00248502	0.00251997	0.00240448			45.706	0.00125214	0.0015417	0.00190269	0.00301011	0.00213701	0.00292091
	45.688	0.00098141	0.00176819	0.00207732	0.00252654	0.00256922	0.00246291			45.826	0.00131061	0.00159714	0.00196328	0.00311186	0.00222945	0.00297696
	45.777	0.000985812	0.0018222	0.00211333	0.00256949	0.00261732	0.002518			45.882	0.00133884	0.00162422	0.001994	0.0031601	0.00227133	0.00300451
	45.837	0.00100263	0.00185524	0.00214661	0.0025917	0.00265046	0.00256643			46.005	0.00140353	0.00168651	0.00206615	0.00326855	0.00236549	0.0030667
	45.987	0.00102252	0.00190525	0.0021809	0.00266043	0.00273172	0.00266494			46.061	0.00143252	0.00171315	0.00209876	0.00331571	0.00240441	0.00309503
	46.077	0.00104197	0.00194554	0.00221683	0.00269907	0.00278035	0.00272745			46.155	0.00149054	0.0017703	0.00216435	0.00340818	0.00248917	0.00314812
	46.166	0.00107336	0.00196842	0.00225286	0.00273392	0.00282537	0.00279505			46.271	0.00156497	0.00184097	0.00224711	0.0035208	0.00258961	0.00321668
	46.286	0.00110263	0.00199395	0.00230083	0.00278396	0.00289262	0.00287363			46.361	0.00162117	0.00188978	0.00230756	0.00360303	0.00266111	0.00326827
	46.376	0.00112688	0.00202819	0.00234876	0.00282009	0.00294451	0.00293162			46.51	0.0017387	0.00200279	0.00243096	0.00376093	0.00280384	0.00337245
	46.466	0.00118325	0.00205387	0.00238419	0.00284891	0.00298415	0.00300265			46.634	0.00183163	0.00208363	0.00252273	0.00388058	0.00291078	0.0034525
	46.555	0.00122521	0.00207038	0.00242028	0.00287993	0.00303113	0.00306294			46.723	0.00190269	0.00214713	0.00259053	0.00396707	0.00298905	0.00351199
	46.675	0.00128129	0.00210397	0.00246376	0.00292129	0.00309777	0.00314148			46.783	0.00194919	0.00218536	0.00263341	0.00402385	0.00304283	0.00354977
	46.795	0.0013596	0.00213585	0.00249672	0.00295713	0.00315951	0.00322234			46.899	0.00204567	0.00227526	0.00272113	0.00413247	0.00314387	0.00362782
	46.944	0.00146195	0.00216851	0.00252715	0.0029997	0.00324188	0.00331842			46.959	0.00209661	0.00233188	0.00276623	0.00418251	0.00318638	0.00366966
	47.004	0.0014892	0.00219453	0.00257197	0.00302033	0.00328092	0.0033579			47.083	0.00219603	0.00242571	0.00285207	0.00428862	0.0032929	0.00374865
	47.124	0.00157845	0.00221972	0.00261584	0.00305247	0.0033532	0.003433			47.203	0.00229006	0.00252495	0.00293126	0.00438127	0.00338816	0.00382539
	47.184	0.00160989	0.00225731	0.00265537	0.00307179	0.00339356	0.00347424			47.322	0.00237726	0.00262987	0.00300355	0.00446043	0.00347334	0.00390111
	47.304	0.00169674	0.0022869	0.00269001	0.00310391	0.00347234	0.00354932			47.412	0.0024448	0.00270467	0.00306	0.00452564	0.00355093	0.00395917
	47.394	0.00176575	0.00232924	0.00272556	0.00312718	0.00353391	0.00360215			47.498	0.00251211	0.00277514	0.00311613	0.00459296	0.00363354	0.00401589
	47.483	0.00182563	0.00236288	0.0027843	0.00315143	0.00359615	0.00365818			47.558	0.00254758	0.00283419	0.00314715	0.00461969	0.00366882	0.00405448
	47.573	0.00189127	0.00239839	0.00281477	0.00317592	0.00366155	0.00370995			47.678	0.00262159	0.0029484	0.00321532	0.00468246	0.00375744	0.0041344
	47.693	0.00197433	0.00243553	0.00285713	0.00321055	0.00375106	0.00378015			47.801	0.00269807	0.0030656	0.00328944	0.00475228	0.00385715	0.0042174
	47.753	0.00201226	0.00247424	0.00292635	0.00322687	0.00379297	0.00381944			47.891	0.00275026	0.00315427	0.00334545	0.00480036	0.00392975	0.00427888
	47.902	0.0021104	0.00252935	0.00299548	0.00327367	0.00390638	0.00391215			47.981	0.00279601	0.00324673	0.00340542	0.00483957	0.00400182	0.00434387
	47.992	0.00216863	0.00256927	0.00307515	0.00330294	0.00397448	0.00397279			48.101	0.0028609	0.00337039	0.00349238	0.00490101	0.00410403	0.00442964
	48.082	0.00222743	0.00264628	0.00313927	0.00333387	0.00404395	0.00403658			48.191	0.00290955	0.00346509	0.0035641	0.00494737	0.00418291	0.00449552
	48.202	0.00231096	0.00267415	0.0032323	0.00337085	0.00412621	0.00413057			48.34	0.00299286	0.00362513	0.00370081	0.00502197	0.00431826	0.00461127
	48.262	0.00235335	0.00272913	0.00330533	0.00339352	0.0041743	0.00417819			48.43	0.00304689	0.00372378	0.00377671	0.00508228	0.00439776	0.00467294
	48.382	0.00244208	0.00277711	0.00338602	0.00344119	0.0042739	0.00427847			48.49	0.0030848	0.00378986	0.00384436	0.0051112	0.00445478	0.00472492
	48.501	0.00253528	0.00283565	0.00346208	0.00349355	0.0043816	0.0043838			48.61	0.00316089	0.00392626	0.00396207	0.00518703	0.00456286	0.00481822
	48.621	0.00263244	0.00288706	0.0035545	0.0035557	0.00450773	0.00449671			48.7	0.00322846	0.00402784	0.0040742	0.0052356	0.00464815	0.00490024
	48.681	0.00268131	0.00295904	0.00365044	0.00359263	0.00458184	0.00455771			48.82	0.00331886	0.00416818	0.00421341	0.00530862	0.00475703	0.00500788
	48.771	0.00276052	0.00303661	0.00377006	0.00364578	0.00468723	0.00465146			48.935	0.00343251	0.00430244	0.00438011	0.00537512	0.00486301	0.00512188
	48.921	0.00290328	0.00311913	0.00386591	0.00373255	0.00485541	0.00480837			49.025	0.0035149	0.00441206	0.00449594	0.00543084	0.00494079	0.00521006
	48.981	0.00296409	0.00315506	0.00403555	0.00376506	0.00491706	0.00486713			49.093	0.00359181	0.00449578	0.00459772	0.00547294	0.00499915	0.00528055
	49.1	0.00308514	0.00320821	0.00414033	0.00383629	0.00504994	0.00498541			49.209	0.00372157	0.0046423	0.00476509	0.00554542	0.00509374	0.00540229
	49.22	0.00320589	0.00328195	0.00431037	0.00392269	0.00520969	0.00512181			49.329	0.00386735	0.00479825	0.00494465	0.00562105	0.0051866	0.0055329
	49.31	0.0032987	0.003376	0.00433718	0.00398279	0.00531906	0.00521093			49.389	0.0039331	0.00487601	0.00502826	0.00565624	0.00522984	0.00559729
	49.37	0.00336061	0.00350179	0.00447503	0.00402745	0.00540094	0.00527768			49.479	0.00406969	0.0050015	0.00518039	0.00571923	0.00529778	0.00570536
	49.52	0.00351989	0.00357696	0.00457929	0.00414488	0.00561877	0.00545227			49.595	0.00422056	0.00515963	0.00535726	0.0057911	0.00537844	0.00583971
	49.61	0.00361717	0.0036284	0.00472146	0.00421554	0.00575165	0.00555331			49.714	0.00437983	0.00532352	0.00554148	0.00586252	0.00545861	0.00598076
	49.7	0.00371141	0.00370309	0.00482556	0.00428436	0.005883	0.00564716			49.808	0.00452282	0.00546433	0.0056977	0.0059312	0.00552956	0.00610525
	49.819	0.00384337	0.00381488	0.00493226	0.00438137	0.00607274	0.00578205			49.928	0.0046896	0.00563667	0.0058863	0.00600503	0.00561456	0.00625803
	49.909	0.00394764	0.00386725	0.00500665	0.0044572	0.00622309	0.0058865			50.048	0.00487679	0.00584014	0.00609357	0.00611465	0.00572653	0.00644177
	50.029	0.00408945	0.00395582	0.0051871	0.00456005	0.00642879	0.00602545			50.134	0.00499188	0.00596776	0.00622566	0.00616723	0.00579369	0.00655678
	50.119	0.00419008	0.00410193	0.00526291	0.00463582	0.00658476	0.0061258			50.228	0.0051195	0.00611544	0.00637263	0.0062327	0.00587622	0.00669039
	50.179	0.00428115	0.00421782	0.00541564	0.00469569	0.00669444	0.00620496			50.318	0.00523962	0.00626038	0.00651293	0.00629796	0.00596116	0.00682137
	50.299	0.00442944	0.00430956	0.00558086	0.00480445	0.0069094	0.00634583			50.407	0.00536326	0.00642183	0.00666259	0.00638206	0.00606169	0.00696608
	50.362	0.00454548	0.00440294	0.00570891	0.00487549	0.00702222	0.00643528			50.467	0.00545999	0.00656458	0.00678636	0.00647462	0.00615443	0.00709186
	50.482	0.0047406	0.004532	0.00585288	0.00500398	0.00723535	0.00659493			50.587	0.00563061	0.00680667	0.00700369	0.00661037	0.00631366	0.00730505
	50.599	0.00489861	0.00462808	0.0060348	0.00512224	0.00744874	0.00674317			50.737	0.00585049	0.00712594	0.00729132	0.00679836	0.00653231	0.00758313
	50.748	0.0051724	0.00472544	0.00618295	0.00530229	0.00771249	0.00696117			50.831	0.0059941	0.00733396	0.00748227	0.00692666	0.00667949	0.0077629
	50.778	0.00523186	0.00482417	0.00633587	0.00534085	0.00776544	0.00700722			50.913	0.00613881	0.00754564	0.00767333	0.00707	0.00682715	0.00794334
	50.902	0.00544749	0.00491991	0.00649635	0.00549412	0.00799097	0.00719581			51.033	0.00633289	0.00781347	0.00793506	0.00724538	0.00702664	0.00817425
	51.022	0.00569172	0.00502143	0.00670732	0.00565885	0.00820851	0.00739487			51.097	0.00646017	0.00798992	0.0081011	0.00737379	0.00715139	0.00832324
	51.108	0.0058734	0.00519922	0.00689318	0.00578211	0.0083671	0.00754448			51.247	0.00674548	0.00836353	0.00848014	0.00764689	0.00743117	0.00864401
	51.202	0.0060828	0.00530764	0.00714563	0.00592318	0.00854352	0.00771533			51.337	0.00692203	0.00858221	0.00871574	0.00781182	0.00760013	0.00883604
	51.262	0.00623773	0.00549745	0.00732917	0.00602322	0.00866023	0.00783082			51.453	0.00718882	0.00891397	0.00905591	0.00807985	0.00784157	0.00911742
	51.378	0.00651602	0.00560703	0.00752258	0.00621127	0.00888964	0.00805716			51.543	0.00740722	0.00918005	0.00933141	0.00830392	0.00803627	0.00934183
	51.498	0.00680066	0.00568572	0.00772604	0.00640529	0.00912939	0.0082978			51.606	0.0075613	0.00936393	0.00952535	0.00846099	0.00817232	0.0094983
	51.588	0.00703448	0.00580095	0.0079924	0.00656323	0.00931911	0.00848674			51.726	0.00785649	0.00970712	0.00989253	0.00875466	0.00842434	0.00979376
	51.738	0.00744138	0.00595856	0.00825491	0.00684362	0.00965484	0.00881384			51.816	0.00809357	0.0099938	0.0101897	0.00901644	0.00864147	0.0100353
	51.857	0.00777389	0.00608342	0.00845639	0.0070817	0.00994097	0.00908328			51.902	0.00831318	0.0102476	0.0104577	0.00923967	0.00882591	0.010254
	51.977	0.00810283	0.00621154	0.00865159	0.00731108	0.0102212	0.00935031			52.056	0.00871349	0.0107165	0.010942	0.00965772	0.00916399	0.0106563
	52.041	0.00828584	0.00638495	0.00891064	0.00744538	0.0103842	0.0094986			52.146	0.00894872	0.0110055	0.0112351	0.00992374	0.0093852	0.0109072
	52.127	0.00853037	0.0064443	0.00912356	0.00761626	0.0105935	0.00969206			52.236	0.00918157	0.0112873	0.0115157	0.0101755	0.00958799	0.0111506
	52.221	0.00880615	0.00662191	0.00932916	0.00782224	0.0108439	0.00991305			52.326	0.00941176	0.0115782	0.0118037	0.0104411	0.00981211	0.0114082
	52.307	0.00906082	0.00681586	0.00961188	0.00800723	0.0110694	0.0101118			52.416	0.00963673	0.0118738	0.0121	0.0107181	0.0100602	0.0116822
	52.397	0.0093336	0.00700518	0.00976899	0.00823748	0.0113453	0.0103415			52.562	0.00999253	0.0123484	0.0125754	0.0111638	0.0104685	0.0121364
	52.487	0.00960821	0.00715224	0.0100465	0.00846254	0.0116142	0.0105672			52.656	0.0102182	0.0126534	0.0128725	0.0114448	0.0107233	0.0124277
	52.607	0.00997981	0.00739983	0.0102828	0.00878039	0.0119892	0.010879			52.746	0.0104303	0.0129482	0.0131563	0.0117167	0.0109742	0.0127129
	52.727	0.0103571	0.00750327	0.0106801	0.00910963	0.0123721	0.0111969			52.866	0.0106999	0.01333	0.0135575	0.0121019	0.0113635	0.0131288
	52.817	0.0106464	0.0077436	0.0109163	0.00939183	0.0126941	0.0114645			52.926	0.0108324	0.0135201	0.0137563	0.012295	0.011559	0.0133383
	52.937	0.0110355	0.00794598	0.0111988	0.00975621	0.013106	0.0118106			53.046	0.0110943	0.0139055	0.0141497	0.0126807	0.0119481	0.0137573
	52.997	0.0112325	0.00813598	0.0114429	0.00994404	0.0133162	0.0119885			53.136	0.0112781	0.0141618	0.0144649	0.0129939	0.0122886	0.0141031
	53.087	0.0115307	0.00844138	0.011719	0.0102312	0.0136352	0.0122602			53.225	0.0114636	0.0144403	0.0147626	0.0132907	0.0125963	0.0144264
	53.211	0.0119526	0.008649	0.0119951	0.0106588	0.0141067	0.0126696			53.316	0.0116468	0.0147099	0.0150752	0.0136055	0.0129304	0.0147696
	53.3	0.0122498	0.00886122	0.0124081	0.0109335	0.0144062	0.0129252			53.405	0.0118228	0.0149689	0.0153839	0.0139183	0.0132631	0.0151085
	53.447	0.0127716	0.00923408	0.012821	0.0114788	0.0150009	0.0134568			53.586	0.0121649	0.0154583	0.0160243	0.0145752	0.013964	0.015814
	53.567	0.0131914	0.00937216	0.0132623	0.0118934	0.0154498	0.0138511			53.646	0.0122831	0.015636	0.016238	0.0147886	0.0141893	0.0160396
	53.627	0.0134075	0.0096004	0.0134756	0.0121147	0.0156887	0.0140653			53.792	0.0125547	0.0160205	0.0167685	0.0153253	0.0147583	0.0166046
	53.747	0.0138433	0.00984913	0.0138111	0.0125622	0.0161704	0.0144984			53.885	0.0127252	0.0162562	0.0171113	0.0156689	0.0151224	0.0169636
	53.841	0.0142088	0.0101581	0.0142701	0.0129532	0.0165802	0.0148827			54.005	0.0129318	0.0165341	0.0175565	0.0161117	0.0155937	0.0174293
	53.931	0.0145436	0.0104183	0.0146198	0.0133008	0.0169487	0.015218			54.062	0.0130424	0.0166824	0.0177714	0.0163211	0.0158148	0.0176435
	53.991	0.014787	0.0105821	0.0149657	0.0135616	0.0172106	0.015467			54.182	0.01325	0.0169554	0.0182211	0.0167562	0.0162806	0.0180997
	54.107	0.0152302	0.010828	0.0154495	0.0140288	0.0176944	0.0159133			54.242	0.0133644	0.0171016	0.0184491	0.0169751	0.0165129	0.0183238
	54.227	0.0156926	0.0111718	0.0159296	0.0145227	0.0182	0.0163834			54.336	0.0135414	0.0173228	0.0188065	0.0173162	0.0168762	0.0186746
	54.317	0.0160528	0.0115217	0.0163104	0.0149089	0.0185784	0.0167388			54.456	0.0137485	0.0175839	0.0192549	0.0177377	0.0173335	0.0191203
	54.437	0.0165284	0.0119741	0.0166742	0.0154214	0.0190794	0.0172089			54.549	0.0139076	0.017783	0.0195988	0.0180584	0.0176842	0.0194627
	54.527	0.016877	0.0123377	0.0171657	0.0158035	0.0194595	0.0175642			54.666	0.0140817	0.0180157	0.0200105	0.0184343	0.0181105	0.0198831
	54.621	0.0172506	0.0126071	0.0173927	0.0162081	0.0198464	0.0179284			54.756	0.0142341	0.0182037	0.0203343	0.0187351	0.0184438	0.0202097
	54.711	0.0175976	0.0128771	0.0177506	0.0165938	0.0202282	0.0182833			54.906	0.0144321	0.0184826	0.0208156	0.0191714	0.0189599	0.0207174
	54.827	0.0180574	0.013147	0.0182482	0.0170902	0.0206951	0.0187255			54.966	0.0145163	0.0185947	0.0210072	0.0193487	0.0191669	0.0209195
	54.947	0.0185243	0.0134157	0.0187265	0.0176022	0.0211877	0.0191875			55.086	0.0146971	0.0188228	0.0214067	0.0197261	0.0195992	0.0213434
	55.041	0.0189073	0.0136742	0.0189627	0.0179698	0.0214752	0.0195084			55.176	0.0148091	0.0189774	0.0216724	0.0199771	0.0199009	0.0216349
	55.157	0.0193539	0.0140168	0.019543	0.0184456	0.0219175	0.0199433			55.236	0.0148806	0.0190764	0.0218423	0.0201398	0.020098	0.0218236
	55.247	0.0197014	0.0141884	0.019868	0.0187841	0.0221932	0.0202554			55.356	0.0150165	0.0192636	0.0221634	0.0204534	0.0204807	0.0221842
	55.307	0.0199295	0.0145244	0.0203094	0.0190041	0.0223698	0.0204609			55.476	0.0151425	0.0194268	0.0224395	0.0207344	0.020825	0.0224935
	55.427	0.0203835	0.0147819	0.0207489	0.0194608	0.0227593	0.0208872			55.566	0.0152353	0.0195516	0.0226604	0.0209618	0.0211022	0.0227495
	55.517	0.0207248	0.0149211	0.0209445	0.0198041	0.0230495	0.0212078			55.656	0.0153226	0.0196591	0.0228492	0.0211645	0.0213479	0.0229653
	55.641	0.0211838	0.01524	0.021248	0.0202358	0.0233732	0.0216176			55.776	0.0154353	0.01977	0.0230464	0.0213932	0.0216139	0.0231757
	55.727	0.021494	0.0154615	0.0216594	0.0205172	0.0235671	0.0218866			55.866	0.0155151	0.019851	0.0231958	0.0215671	0.0218152	0.0233393
	55.877	0.0220085	0.0158242	0.0217903	0.0209625	0.0238344	0.022313			55.986	0.0156159	0.019946	0.0233758	0.0217832	0.0220591	0.0235313
	55.998	0.0224127	0.0160829	0.02216	0.021309	0.0240285	0.0226391			56.077	0.0156881	0.0200185	0.0235166	0.0219494	0.0222487	0.0236865
	56.058	0.0226068	0.0162456	0.0224792	0.0214723	0.024112	0.0227906			56.226	0.0157994	0.0200981	0.0236764	0.0221604	0.0224617	0.0238269
	56.148	0.0228886	0.0164533	0.022567	0.0217063	0.0242209	0.023004			56.287	0.0158392	0.0201146	0.023705	0.0222143	0.0224991	0.0238271
	56.298	0.0233249	0.0166329	0.0227756	0.0220602	0.0243524	0.0233126			56.377	0.015897	0.0201518	0.0237729	0.0223131	0.0225862	0.0238683
	56.332	0.023452	0.0167732	0.0231679	0.02217	0.0244192	0.0234132			56.463	0.0159467	0.0201801	0.0238149	0.0223857	0.022639	0.0238736
	56.448	0.0237879	0.0169258	0.0233605	0.0224392	0.0245112	0.0236398			56.557	0.0160044	0.0202212	0.0238905	0.0224879	0.0227295	0.0239179
	56.542	0.0240254	0.017035	0.023513	0.0226227	0.0245409	0.0237799			56.677	0.016065	0.0202537	0.0239163	0.0225537	0.0227583	0.0238741
	56.602	0.0241293	0.0171054	0.0236157	0.0226978	0.0245078	0.0238161			56.767	0.0160972	0.0202636	0.0238697	0.0225423	0.0227093	0.0237599
	56.722	0.0243819	0.017209	0.0237007	0.0228876	0.02449	0.0239317			56.917	0.016165	0.0203006	0.023856	0.022574	0.0226957	0.0236447
	56.842	0.0245996	0.0172938	0.0237712	0.0230459	0.0244329	0.0240035			57.007	0.0162041	0.0203218	0.0238314	0.0225754	0.0226693	0.023553
	56.962	0.0247858	0.0173322	0.023795	0.0231753	0.02434	0.0240354			57.127	0.0162262	0.0203083	0.0236364	0.0224249	0.0224863	0.0232653
	57.082	0.0248541	0.0173471	0.0237939	0.0232079	0.0241341	0.0239396			57.214	0.016259	0.0203219	0.0235731	0.0223831	0.022425	0.0231364
	57.169	0.0249739	0.0173399	0.0237244	0.0232848	0.0240447	0.0239396			57.304	0.0162726	0.0202993	0.0233996	0.0222346	0.0222679	0.0229018
	57.259	0.0250694	0.0173466	0.0236882	0.02334	0.0239226	0.0239076			57.368	0.0162932	0.0203028	0.0233284	0.0221761	0.0222008	0.0227835
	57.352	0.0251164	0.017356	0.0235766	0.0233552	0.0237482	0.0238205			57.488	0.0163132	0.0202689	0.0230984	0.0219686	0.0219927	0.0224762
	57.443	0.025095	0.0173294	0.023499	0.0233172	0.0235185	0.0236685			57.574	0.0163126	0.0202071	0.0228692	0.0217518	0.021788	0.0222025
	57.529	0.025131	0.017296	0.0233785	0.0233242	0.0233478	0.0235809			57.698	0.0163195	0.0201295	0.0225769	0.0214717	0.0215223	0.0218405
	57.623	0.0251069	0.0172124	0.0230634	0.0232833	0.0231086	0.0234254			57.788	0.0163281	0.0200764	0.0223731	0.0212753	0.0213355	0.0215825
	57.709	0.0250452	0.0171394	0.0229796	0.0232165	0.0228603	0.0232488			57.908	0.0163286	0.0199708	0.0220569	0.0209682	0.0210451	0.0211994
	57.829	0.0249761	0.0170744	0.022719	0.0231358	0.0225288	0.023025			58.058	0.0163003	0.0197597	0.0215831	0.020503	0.0206009	0.0206533
	57.919	0.0247775	0.0169568	0.0224905	0.0229688	0.0221864	0.0227299			58.119	0.0162709	0.019634	0.0213593	0.0202777	0.0203814	0.0204049
	58.103	0.0244733	0.0168885	0.022223	0.0226977	0.021569	0.0222395			58.209	0.0162388	0.0194676	0.021052	0.0199748	0.0200788	0.0200531
	58.19	0.0243264	0.0166477	0.0219126	0.0225634	0.0212748	0.0220121			58.269	0.0161971	0.0193183	0.0208227	0.0197394	0.0198385	0.0197971
	58.314	0.0239822	0.0164702	0.02151	0.0222703	0.0207969	0.0215834			58.389	0.016151	0.0190815	0.0204069	0.0193395	0.0194197	0.0193162
	58.404	0.0237289	0.0162543	0.0211366	0.022049	0.0204505	0.0212754			58.479	0.0160822	0.0188463	0.0200634	0.0189889	0.019044	0.0189262
	58.494	0.0234598	0.016081	0.0207805	0.0218108	0.020098	0.0209585			58.599	0.0159999	0.0185489	0.0196117	0.0185412	0.0185538	0.0184092
	58.554	0.0233048	0.015877	0.0205158	0.0216685	0.0198689	0.0207672			58.686	0.0159316	0.0183225	0.0192776	0.018206	0.0181818	0.0180275
	58.641	0.0230452	0.0156959	0.0200177	0.021433	0.0195234	0.0204635			58.84	0.0158033	0.0179177	0.0186777	0.0176035	0.0175066	0.017343
	58.764	0.0225705	0.015406	0.0194593	0.0210068	0.019001	0.019955			58.93	0.0157201	0.017675	0.0183219	0.0172389	0.0170979	0.0169379
	58.855	0.0221941	0.0152787	0.0188787	0.0206627	0.0186034	0.0195619			59.02	0.0156399	0.0174399	0.0179617	0.016879	0.0166918	0.0165265
	58.971	0.0217554	0.0149131	0.0184593	0.0202601	0.0181024	0.0190868			59.11	0.0155465	0.0171927	0.0176	0.0164962	0.0162683	0.0161159
	59.061	0.0213806	0.0148097	0.0178446	0.0199153	0.0176998	0.0186918			59.227	0.0154246	0.0168768	0.0171234	0.0159948	0.0157166	0.0155734
	59.125	0.0211041	0.0144074	0.0172296	0.0196605	0.0174083	0.0184027			59.261	0.0153841	0.0167802	0.016987	0.01584	0.0155536	0.015423
	59.245	0.0205689	0.0141515	0.0167901	0.0191676	0.016852	0.0178462			59.411	0.0152148	0.0163717	0.0163707	0.0151705	0.0148432	0.0147335
	59.365	0.0200135	0.0137067	0.0163174	0.0186571	0.0162835	0.0172724			59.531	0.0150733	0.0160437	0.0158744	0.0146289	0.0142862	0.0141923
	59.456	0.0195806	0.0135304	0.0160077	0.0182599	0.0158453	0.0168275			59.591	0.0150027	0.0158826	0.0156204	0.0143525	0.0140008	0.0139106
	59.546	0.0191436	0.0132508	0.0155459	0.0178597	0.0154067	0.0163807			59.681	0.0148925	0.0156362	0.0152427	0.0139469	0.0135938	0.0135095
	59.696	0.0183871	0.0128679	0.014949	0.0171608	0.0146607	0.0156279			59.831	0.0147042	0.0152255	0.0146032	0.0132628	0.0129136	0.012837
	59.756	0.0180966	0.0126494	0.0144812	0.0169044	0.0143686	0.0153199			59.922	0.0145865	0.0149739	0.0142119	0.0128478	0.0125065	0.0124352
	59.876	0.0174823	0.012384	0.0139968	0.0163454	0.01377	0.0147085			60.012	0.0144678	0.0147225	0.0138235	0.0124393	0.012109	0.0120441
	59.967	0.0170093	0.0119794	0.0134052	0.0159154	0.0133155	0.0142457			60.072	0.0143876	0.0145533	0.013564	0.0121674	0.0118461	0.0117866
	60.057	0.0165333	0.0115818	0.0129519	0.01548	0.0128675	0.0137978			60.192	0.0142253	0.0142101	0.0130458	0.0116312	0.0113294	0.0112819
	60.177	0.0159011	0.0111814	0.0123365	0.0149123	0.0122732	0.0131856			60.343	0.0140187	0.0137688	0.0123941	0.0109555	0.0106846	0.0106591
	60.297	0.0152587	0.0107853	0.0117307	0.0143322	0.0116851	0.0125898			60.403	0.0139363	0.0135897	0.0121391	0.0106984	0.0104373	0.0104193
	60.384	0.0147898	0.010501	0.0112824	0.0139089	0.0112623	0.0121622			60.523	0.0137703	0.0132288	0.0116421	0.0102175	0.00996763	0.00995841
	60.508	0.0141254	0.0101912	0.0108591	0.0133107	0.0106833	0.0115814			60.643	0.0136034	0.0128614	0.0111502	0.00973557	0.00949957	0.00950214
	60.564	0.0138178	0.00989656	0.0105874	0.0130319	0.0104098	0.0113047			60.763	0.0134356	0.0124883	0.0106693	0.00926916	0.00904323	0.00905607
	60.654	0.0133344	0.00950669	0.0101815	0.0125963	0.0099979	0.0108913			60.823	0.0133531	0.0122921	0.0104269	0.00902502	0.00880441	0.00882689
	60.748	0.0128294	0.00921761	0.0096019	0.01214	0.0095723	0.0104646			60.914	0.0132232	0.012008	0.0100798	0.00869977	0.00847927	0.00850514
	60.838	0.0123501	0.00902362	0.00909448	0.0117064	0.00917566	0.0100676			61.004	0.0130941	0.0117244	0.00974353	0.00838418	0.00816138	0.00819103
	60.989	0.0115706	0.00866058	0.00844434	0.0110016	0.0085514	0.009445			61.064	0.0130096	0.0115229	0.00951705	0.00816186	0.00793347	0.00797316
	61.079	0.0110771	0.00829307	0.00821198	0.0105456	0.00814451	0.00903955			61.218	0.0127788	0.011076	0.00899351	0.00770501	0.00747096	0.00749395
	61.195	0.0105079	0.00792514	0.00777289	0.0100261	0.00770728	0.00860699			61.335	0.0126048	0.0107282	0.00860416	0.00735476	0.00710968	0.00712921
	61.255	0.0102235	0.00772968	0.00732294	0.00976479	0.00749152	0.00839449			61.425	0.0124703	0.0104697	0.00831626	0.00710026	0.00684564	0.00686031
	61.376	0.00963788	0.00737556	0.00705836	0.00922018	0.00704382	0.00795317			61.545	0.0122909	0.0101349	0.00794399	0.00677517	0.00650454	0.00651254
	61.47	0.0092018	0.00714428	0.00675441	0.00881192	0.00671614	0.00763072			61.665	0.012113	0.00981747	0.00758588	0.0064722	0.00618493	0.00618153
	61.56	0.00879498	0.00688006	0.00643653	0.0084287	0.00641332	0.00733251			61.756	0.0119804	0.00958866	0.0073225	0.00625734	0.00595767	0.00594178
	61.65	0.00838151	0.0065557	0.00618901	0.00803701	0.00610596	0.00702983			61.846	0.0118461	0.0093588	0.00704682	0.00602519	0.00569771	0.00567875
	61.771	0.007872	0.00631788	0.00584729	0.00755221	0.00573272	0.00666113			61.936	0.0117206	0.00915437	0.00679542	0.00583705	0.00550058	0.00545829
	61.921	0.00731026	0.00608259	0.00562642	0.00701725	0.00532675	0.00625184			61.996	0.0116424	0.00902638	0.00664501	0.00573803	0.00540401	0.00534065
	62.011	0.00695713	0.00586699	0.00541856	0.00667873	0.00506534	0.00599225			62.147	0.0114415	0.00870038	0.00622849	0.00544785	0.00509733	0.00498877
	62.098	0.00665025	0.00563468	0.0050026	0.00638599	0.00483863	0.00576212			62.237	0.0113248	0.00851368	0.00597009	0.0052716	0.00491282	0.00476954
	62.162	0.006438	0.00534695	0.00481872	0.00618468	0.00468085	0.00559942			62.327	0.0112148	0.00832894	0.00574432	0.00513685	0.00477544	0.00460112
	62.282	0.00605729	0.00508181	0.00462424	0.00582544	0.00439219	0.00529963			62.418	0.0111032	0.00814765	0.0054845	0.00496957	0.00460773	0.00438974
	62.402	0.0057069	0.00487388	0.00437274	0.00549974	0.0041197	0.00501058			62.508	0.0109961	0.00797147	0.0052287	0.00480953	0.00445386	0.00418777
	62.493	0.00545932	0.00468158	0.00416237	0.00527368	0.00392223	0.00479706			62.628	0.0108567	0.00773613	0.00490663	0.00461474	0.00427219	0.00394433
	62.583	0.00522909	0.00450144	0.00403912	0.0050674	0.00373464	0.00459051			62.748	0.0107204	0.00750129	0.00461086	0.00443535	0.00410819	0.00372444
	62.643	0.00511028	0.00425816	0.00383219	0.00496927	0.00364048	0.00446894			62.899	0.0105486	0.00720794	0.00424221	0.00420271	0.00390626	0.00344887
	62.763	0.00483254	0.00399582	0.00368796	0.00472799	0.00340595	0.00420339			62.989	0.0104452	0.00703278	0.00403455	0.00406678	0.00379095	0.00329353
	62.883	0.00460341	0.0039496	0.00359586	0.00453794	0.00321138	0.00396142			63.079	0.0103405	0.00685721	0.00383814	0.00393362	0.00367834	0.00314569
	63.004	0.00431697	0.00374099	0.00340135	0.00430127	0.00296915	0.00369314			63.14	0.0102688	0.0067385	0.00371339	0.0038455	0.0036032	0.00305059
	63.124	0.00411758	0.00358731	0.0032828	0.00414262	0.00280413	0.00347363			63.26	0.0101248	0.00650309	0.00347922	0.00367455	0.0034559	0.00287094
	63.215	0.00394003	0.00337412	0.00316463	0.0040071	0.00266738	0.00329902			63.35	0.0100113	0.00631943	0.00330217	0.00354743	0.00334472	0.00273706
	63.301	0.003784	0.00323875	0.00301867	0.00389032	0.00255494	0.0031446			63.441	0.00989855	0.00614063	0.003154	0.00342627	0.00323372	0.00261891
	63.399	0.00364676	0.00312209	0.0028771	0.00377614	0.00245507	0.00299691			63.591	0.00971627	0.00585811	0.00295853	0.00323558	0.00305033	0.00245266
	63.455	0.00356687	0.00301067	0.00276239	0.0037094	0.002401	0.00291531			63.711	0.00956851	0.00562987	0.00281478	0.00308894	0.00290296	0.00232889
	63.576	0.00338484	0.00290376	0.00268457	0.00356184	0.00229225	0.00274053			63.772	0.00948579	0.00550063	0.00272033	0.00301635	0.00282855	0.00225564
	63.696	0.00325011	0.00277129	0.00257544	0.00342411	0.00221094	0.00260591			63.835	0.00941936	0.00539972	0.00268924	0.0029446	0.00275205	0.00221551
	63.756	0.00318021	0.00270925	0.00252808	0.00335344	0.00217403	0.00253991			63.956	0.00927918	0.0051819	0.00258582	0.00281049	0.00260769	0.00211737
	63.877	0.00305133	0.00262233	0.0024218	0.00321133	0.00211083	0.00241958			64.043	0.00918733	0.00503594	0.00253576	0.00272009	0.00250624	0.00206035
	63.997	0.00294107	0.00248155	0.0023789	0.003072	0.00206223	0.00231711			64.163	0.00905801	0.00482995	0.002452	0.00259878	0.00237119	0.00197694
	64.087	0.0028682	0.00242796	0.00233948	0.00296907	0.0020335	0.0022491			64.283	0.00893272	0.00462936	0.00236998	0.00248131	0.00224248	0.00189787
	64.238	0.00276326	0.00232302	0.00225174	0.00280114	0.00199711	0.00214941			64.374	0.00884266	0.00448364	0.00231488	0.00239638	0.00214931	0.00184293
	64.328	0.00271523	0.00225284	0.00219709	0.00270671	0.00198638	0.00210454			64.494	0.0087299	0.00430395	0.00226151	0.00230043	0.00203129	0.00178194
	64.449	0.00264247	0.00216295	0.00214569	0.00258007	0.0019569	0.00202668			64.584	0.0086455	0.00417016	0.00221376	0.00222701	0.00194659	0.00173313
	64.539	0.00260542	0.00205424	0.00210839	0.00249585	0.00195595	0.00199596			64.648	0.00858505	0.00408326	0.00218771	0.00218578	0.00188866	0.00170577
	64.629	0.00256463	0.00201566	0.00202703	0.00241411	0.00194479	0.00195487			64.765	0.00847554	0.00392157	0.00213026	0.0021033	0.00178396	0.00164778
	64.689	0.00253891	0.00193499	0.00198587	0.0023619	0.00193389	0.0019235			64.825	0.00841806	0.0038443	0.00210284	0.00206662	0.00173182	0.00162158
	64.806	0.00249207	0.00187821	0.00192836	0.00226892	0.00191853	0.00187226			64.949	0.00829894	0.00368602	0.00204378	0.00199102	0.00162311	0.00156486
	64.9	0.00245814	0.00182364	0.00182529	0.00220146	0.00190388	0.00182871			65.096	0.00813791	0.00355498	0.00198257	0.00193653	0.00151492	0.00153369
	65.021	0.00241292	0.00177117	0.0017155	0.00212349	0.00188439	0.00177624			65.217	0.00801118	0.00342953	0.00192476	0.00187635	0.00141523	0.00149009
	65.081	0.00238421	0.00171851	0.00166836	0.00208763	0.00187259	0.00175393			65.277	0.00794849	0.00336761	0.001896	0.00184604	0.00136383	0.00146802
	65.201	0.0023361	0.00165087	0.00157957	0.00202301	0.00184503	0.00169852			65.431	0.00775957	0.00327315	0.00182966	0.001799	0.00126814	0.00144576
	65.291	0.00229227	0.00161811	0.00151079	0.00197891	0.00181932	0.00165856			65.487	0.007699	0.00322125	0.00180393	0.00177113	0.00122061	0.00142721
	65.438	0.0022361	0.00155157	0.00143617	0.00191387	0.00177962	0.00158134			65.548	0.0076174	0.00319402	0.00177931	0.00175623	0.00119023	0.0014212
	65.472	0.00221892	0.00150273	0.00137445	0.00189952	0.00176848	0.00156488			65.638	0.00750368	0.00313936	0.00174285	0.0017249	0.00113458	0.00140386
	65.593	0.00216116	0.00143979	0.00132337	0.00184974	0.00172983	0.00150329			65.729	0.00738514	0.00308798	0.00170863	0.0016939	0.00108171	0.00138671
	65.713	0.00209454	0.00139146	0.00128725	0.00180199	0.00168749	0.00144466			65.849	0.00722825	0.00301962	0.00166801	0.00164911	0.00101097	0.00136234
	65.864	0.00201245	0.00134084	0.00121002	0.0017396	0.00163491	0.00137032			65.999	0.00703175	0.00293517	0.0016268	0.00158553	0.00092131	0.00133134
	65.984	0.00194651	0.00129089	0.00116969	0.00168324	0.00159181	0.00131352			66.12	0.00683761	0.00289772	0.00160691	0.00156126	0.000893348	0.00130952
	66.014	0.00193077	0.00122898	0.00112973	0.0016647	0.0015806	0.00129958			66.21	0.00668621	0.00287067	0.00160049	0.00154568	0.000881296	0.00128895
	66.165	0.00183592	0.00118164	0.00111121	0.00159753	0.00152181	0.00123959			66.301	0.00654496	0.0028319	0.00159604	0.00151652	0.000853483	0.00126858
	66.225	0.001798	0.00113628	0.00109813	0.00156084	0.00149722	0.00121841			66.391	0.00639341	0.0027987	0.00159998	0.00149608	0.000841572	0.00124584
	66.316	0.00174021	0.00107281	0.00108957	0.00151745	0.00146058	0.00118939			66.481	0.00623885	0.002764	0.00160976	0.00147651	0.000833806	0.00122213
	66.436	0.00166605	0.00102595	0.0010813	0.00146491	0.00141175	0.00115712			66.572	0.00607192	0.00272916	0.00162898	0.00146218	0.00083978	0.00119246
	66.496	0.00162937	0.00096698	0.00107842	0.00143773	0.00138719	0.00114398			66.662	0.00591298	0.00268885	0.00164858	0.00144304	0.000837521	0.00116807
	66.59	0.00157223	0.000923112	0.00109063	0.00139401	0.0013494	0.00112761			66.783	0.0057004	0.00263115	0.00167806	0.00141892	0.000833457	0.00114071
	66.711	0.00150043	0.000880736	0.001099	0.00134061	0.00130286	0.00111379			66.903	0.00547636	0.00256786	0.00171555	0.00139775	0.000843434	0.00110638
	66.797	0.00145126	0.000838381	0.00110234	0.00130715	0.00127111	0.00110853			67.024	0.00525541	0.00250023	0.0017492	0.00137844	0.000846955	0.00108147
	66.888	0.00139881	0.000786826	0.00110598	0.00126965	0.00124125	0.00110708			67.148	0.00502376	0.00242142	0.00178031	0.00135539	0.000853356	0.00105486
	67.038	0.00131414	0.000735316	0.00110639	0.0012135	0.00119791	0.00111143			67.231	0.00487434	0.00237369	0.00179463	0.00134817	0.000853401	0.00104579
	67.129	0.00126372	0.00070105	0.00109963	0.00118263	0.00117463	0.00111669			67.295	0.00475902	0.00233909	0.00180226	0.00134686	0.000854192	0.00104048
	67.249	0.00119528	0.000665921	0.00109583	0.00114136	0.001152	0.0011245			67.385	0.00459488	0.00227757	0.00180908	0.00133082	0.000855046	0.00102839
	67.34	0.00114677	0.000627066	0.00106976	0.00111572	0.00113168	0.00112954			67.536	0.00432447	0.00219078	0.00180359	0.00132316	0.000858316	0.00101582
	67.43	0.00110059	0.000596011	0.00106133	0.00109089	0.00111128	0.00113302			67.626	0.00416801	0.0021377	0.0017909	0.00131398	0.000859012	0.00100864
	67.46	0.00108504	0.000567688	0.00103516	0.00108308	0.00110488	0.00113346			67.717	0.00401922	0.00208159	0.00177052	0.00129707	0.000855019	0.00100311
	67.611	0.00102264	0.000539922	0.00101857	0.0010305	0.00106583	0.00113505			67.807	0.00386689	0.00203939	0.00174635	0.00129248	0.000860411	0.000994537
	67.731	0.000968199	0.000503454	0.000985963	0.00100063	0.00103557	0.00112482			67.867	0.00378042	0.00200332	0.00172516	0.00127516	0.000853532	0.000992168
	67.822	0.000935707	0.000477645	0.00095474	0.000971205	0.00100948	0.00111364			67.928	0.00369249	0.00197136	0.00170216	0.00126039	0.000849309	0.000988196
	67.912	0.000906384	0.000462197	0.000920073	0.000942666	0.000981322	0.00109782			68.078	0.00346178	0.00191268	0.00164681	0.00123796	0.000857715	0.00096931
	68.003	0.000885283	0.000437371	0.000883751	0.000905565	0.000954133	0.00107939			68.199	0.00327707	0.00187331	0.00160283	0.00121554	0.000869444	0.000949192
	68.123	0.000848277	0.000405901	0.00082778	0.000875866	0.000906181	0.00104496			68.323	0.00310229	0.00183257	0.00155766	0.00118096	0.000874549	0.000926726
	68.244	0.000821454	0.000363394	0.000789298	0.000834659	0.000861041	0.0010085			68.44	0.00292829	0.00179987	0.00152366	0.00114697	0.000884426	0.000901799
	68.364	0.000800246	0.000341546	0.000740491	0.000788006	0.000823697	0.000972233			68.56	0.00278523	0.00175735	0.00148483	0.00109929	0.000875786	0.000872876
	68.424	0.000779356	0.000312003	0.000717385	0.000778978	0.000787614	0.000950595			68.651	0.00269289	0.00172258	0.00145716	0.00106052	0.000862511	0.000846833
	68.515	0.000762972	0.000291018	0.000675447	0.000743933	0.000764069	0.00092455			68.741	0.00258118	0.00169078	0.00143959	0.00102521	0.000857204	0.000821197
	68.635	0.000734331	0.000265701	0.000636697	0.000706785	0.000726521	0.0008915			68.862	0.00243743	0.00164255	0.00142113	0.000975592	0.000845552	0.000785262
	68.722	0.000713	0.000246525	0.000623612	0.000680062	0.000710962	0.000872061			68.926	0.00235072	0.00161469	0.0014169	0.000948112	0.000841572	0.000766191
	68.82	0.000686588	0.000232527	0.000610386	0.000654906	0.00068565	0.000851631			68.983	0.00229785	0.00158683	0.00140853	0.000924207	0.000830476	0.000748337
	68.937	0.000656346	0.000228221	0.000597501	0.000626193	0.000658669	0.000831881			69.077	0.0021819	0.00153657	0.00140528	0.000881435	0.000819124	0.000718332
	69.027	0.000633759	0.000204408	0.000594242	0.000606586	0.00064644	0.000820925			69.194	0.00205289	0.00146417	0.00140166	0.00082707	0.000799715	0.000679078
	69.148	0.000607206	0.000199166	0.000598246	0.000581544	0.000634116	0.000809891			69.314	0.00194044	0.00138313	0.00139344	0.000774327	0.000776007	0.000640248
	69.208	0.000592554	0.000201829	0.000611944	0.000576335	0.00063402	0.000805964			69.405	0.00186125	0.0013174	0.00138476	0.00073574	0.000757688	0.000612069
	69.333	0.000569438	0.000195281	0.000619774	0.000563167	0.0006326	0.000798803			69.495	0.00178922	0.00125055	0.00137214	0.000699778	0.000739525	0.000586688
	69.419	0.00055801	0.000203167	0.000638582	0.000551288	0.000633593	0.000795701			69.646	0.00168767	0.00114353	0.00133436	0.000650235	0.000710821	0.000556702
	69.51	0.000546561	0.000206604	0.000646166	0.000549634	0.000637487	0.000791535			69.766	0.00162023	0.00106495	0.00129029	0.000619867	0.00069103	0.000543905
	69.63	0.000536224	0.000230697	0.000674108	0.000559421	0.000644264	0.000783993			69.827	0.00158661	0.00102384	0.00126673	0.000604069	0.000680743	0.00053829
	69.751	0.000531595	0.0002442	0.000689542	0.000568491	0.000652524	0.00077791			69.977	0.00150565	0.000918074	0.0012071	0.000561592	0.000650881	0.000527678
	69.845	0.000531889	0.000277833	0.000699041	0.000582336	0.000660006	0.00077225			70.068	0.00146275	0.000857399	0.00116485	0.000537532	0.000630038	0.000528718
	69.932	0.000536983	0.000313493	0.000695591	0.000606449	0.000668244	0.000764402			70.158	0.00142618	0.000802715	0.00111733	0.000516057	0.000607317	0.000536843
	70.052	0.000540397	0.000361353	0.000695071	0.000613566	0.000679239	0.00076277			70.309	0.00138804	0.000747748	0.00101658	0.000514103	0.000589997	0.000571338
	70.113	0.000548686	0.000419005	0.000702419	0.000635093	0.000686792	0.000757084			70.34	0.00137973	0.000735556	0.000996739	0.000512108	0.000584652	0.000578789
	70.203	0.000557358	0.000459338	0.000686448	0.000650917	0.000697084	0.000753574			70.46	0.00135103	0.000700056	0.000921452	0.000518594	0.000576207	0.000611744
	70.324	0.00057251	0.00051524	0.000670663	0.000673883	0.000711869	0.000748276			70.521	0.00133541	0.000685908	0.000888769	0.000528138	0.000578798	0.00062873
	70.445	0.000586466	0.000555607	0.000649021	0.000688916	0.000726375	0.000742551			70.611	0.00131402	0.000657381	0.000831063	0.000524343	0.000562747	0.000653777
	70.535	0.000607782	0.000593646	0.000630456	0.000713341	0.00073813	0.00073632			70.762	0.00127971	0.000622816	0.000738401	0.000532421	0.000550808	0.000694982
	70.686	0.000635306	0.000629099	0.000612158	0.000735862	0.00075614	0.000722398			70.826	0.00126329	0.00061105	0.000704492	0.000539933	0.000552044	0.000709656
	70.746	0.000644038	0.000662925	0.000598419	0.000742643	0.000764816	0.000713495			70.946	0.00122366	0.000591119	0.0006612	0.00055833	0.000568044	0.000727646
	70.87	0.000680597	0.000691373	0.000578384	0.000769968	0.000771637	0.000698838			71.063	0.00117705	0.000575529	0.000635887	0.000573849	0.000593435	0.000732913
	70.961	0.000704538	0.000710516	0.000550157	0.000787014	0.000774959	0.00068399			71.158	0.00115392	0.000567395	0.000582126	0.000583971	0.000598592	0.000742308
	71.078	0.000738591	0.000724196	0.000537965	0.000809489	0.000768118	0.000663682			71.248	0.00112672	0.000563184	0.000544232	0.000595928	0.000612813	0.000742976
	71.138	0.000754562	0.000738663	0.000530756	0.000821413	0.000763686	0.000650991			71.339	0.00109244	0.000561997	0.000522514	0.000606932	0.000636027	0.000735512
	71.199	0.000769852	0.000758259	0.000530111	0.000834671	0.000759159	0.000636529			71.399	0.00106529	0.000563373	0.00051915	0.000611311	0.000656352	0.00072608
	71.319	0.000799674	0.000748368	0.000537336	0.000863801	0.000743549	0.000605689			71.516	0.00101986	0.000570961	0.000500474	0.0006236	0.000692751	0.000708012
	71.44	0.00082524	0.000729628	0.00053982	0.000906287	0.000734659	0.000568448			71.606	0.000986912	0.000579444	0.000486199	0.000635882	0.000722264	0.000692014
	71.561	0.000853931	0.000702102	0.000562854	0.00094236	0.00069654	0.000533165			71.757	0.000927539	0.000598053	0.000479743	0.000653075	0.000780178	0.000659657
	71.681	0.000878044	0.000669585	0.000586945	0.000986252	0.000660546	0.000493897			71.878	0.000879819	0.000615224	0.00048224	0.000664323	0.000830273	0.000632909
	71.802	0.00089847	0.0006506	0.000600933	0.00102326	0.000618415	0.000448868			71.969	0.000847701	0.000630588	0.000482941	0.000671399	0.00086778	0.000613777
	71.892	0.000911209	0.000613175	0.000600325	0.00105965	0.000590936	0.000415849			72.089	0.000811501	0.000649478	0.000480373	0.000682594	0.000915411	0.00058934
	71.983	0.000922893	0.00057058	0.00062375	0.0011024	0.000563002	0.000384778			72.149	0.000791284	0.000654398	0.000480995	0.000689674	0.000939374	0.000578064
	72.108	0.000933686	0.000539745	0.000645305	0.00114381	0.000525956	0.000336789			72.24	0.000760912	0.000659041	0.000481394	0.000700512	0.000974519	0.000562818
	72.168	0.000939647	0.000502114	0.000670758	0.00117326	0.000508063	0.000319434			72.361	0.000725748	0.00066237	0.000477085	0.00071457	0.00101662	0.000544747
	72.255	0.000940572	0.000475714	0.000682778	0.00118255	0.000488028	0.000282111			72.451	0.000703493	0.000662223	0.000470545	0.00072421	0.0010433	0.000532268
	72.375	0.000941977	0.000435371	0.000684575	0.00120195	0.000462043	0.000240398			72.542	0.000680039	0.000657757	0.000463183	0.000733888	0.00106765	0.000523148
	72.436	0.000939751	0.000390881	0.000683897	0.00120166	0.000451079	0.000219025			72.632	0.000667928	0.00065418	0.00045223	0.000734725	0.00107661	0.000507784
	72.53	0.000930775	0.000374372	0.000681565	0.00118511	0.000436408	0.00018714			72.847	0.000615163	0.000629571	0.000429408	0.000745583	0.00110268	0.000504018
	72.647	0.000921912	0.00032768	0.000664307	0.00116407	0.000417916	0.000156122			72.934	0.000596692	0.000619913	0.000421758	0.000739046	0.00109444	0.000503325
	72.738	0.000921715	0.000307383	0.000653299	0.00115002	0.000403597	0.000136352			73.029	0.000573584	0.000610703	0.000407216	0.000745838	0.00110391	0.000511223
	72.892	0.000909054	0.000268465	0.000632977	0.00108488	0.000379736	0.000106674			73.089	0.000560133	0.000606768	0.00039813	0.00074817	0.00110737	0.000515686
	73.009	0.000893463	0.000249899	0.000607375	0.00101546	0.000359792	8.9855e-05			73.149	0.000544735	0.000602451	0.000400776	0.000727801	0.00107428	0.000516991
	73.1	0.000880128	0.000209878	0.000582726	0.000955044	0.000342969	7.9605e-05			73.27	0.000515818	0.000600875	0.000387806	0.000724197	0.00107062	0.00052442
	73.19	0.000859881	0.00016062	0.000541403	0.00088785	0.000325278	7.34001e-05			73.357	0.000489427	0.000602446	0.000390673	0.000698983	0.00102717	0.000530505
	73.281	0.000828437	0.000132169	0.000509265	0.00081463	0.00030705	7.28562e-05			73.478	0.000453095	0.000610907	0.000391661	0.000673826	0.000991188	0.000533583
	73.402	0.000793357	0.000118788	0.000454936	0.000723455	0.000281936	7.00496e-05			73.632	0.000397807	0.000630623	0.000401929	0.000617636	0.000894597	0.00054131
	73.492	0.000774444	7.30208e-05	0.000406006	0.00065717	0.000261053	6.30216e-05			73.693	0.000374781	0.000641409	0.000404711	0.000590795	0.0008448	0.000545897
	73.583	0.000735767	4.45324e-05	0.000371359	0.000589225	0.000242248	6.44533e-05			73.783	0.000343157	0.000655939	0.000414691	0.000564043	0.000817345	0.000535683
	73.643	0.000706421	6.75076e-06	0.000339012	0.000546514	0.000230928	6.6743e-05			73.87	0.000311392	0.000673398	0.000416644	0.000523919	0.000747103	0.00053823
	73.734	0.00066664	-2.07408e-05	0.000320987	0.000480052	0.000210943	6.49803e-05			73.961	0.000279752	0.000690636	0.000421301	0.000484894	0.000689036	0.000532931
	73.854	0.000595135	-4.19011e-05	0.000295556	0.00040425	0.000194149	7.27518e-05			74.055	0.000249073	0.000707311	0.000424118	0.000443112	0.00062795	0.000526171
	73.979	0.000516619	-6.74824e-05	0.000275055	0.000334939	0.000183961	8.24099e-05			74.202	0.000206965	0.000728182	0.000423108	0.000376679	0.000534702	0.000513745
	74.07	0.00046007	-8.78436e-05	0.000259462	0.000305434	0.000192567	9.55905e-05			74.293	0.000187228	0.000734929	0.000414439	0.000336358	0.000481064	0.000507455
	74.217	0.00038108	-0.000104996	0.000237863	0.000265841	0.000215649	0.000115171			74.387	0.000168014	0.000739816	0.000408368	0.000295271	0.000431269	0.000497429
	74.341	0.00030768	-9.77801e-05	0.000240578	0.000208805	0.00021877	0.000120491			74.534	0.000153183	0.000730979	0.000382836	0.000237304	0.000374469	0.000485181
	74.398	0.000291651	-0.000123031	0.000246121	0.000213004	0.000244436	0.00013291			74.599	0.000148158	0.000725593	0.0003727	0.00021275	0.000353906	0.000478055
	74.459	0.000256406	-0.000132541	0.000252459	0.000187917	0.000248378	0.000133783			74.689	0.000144382	0.000715623	0.000357248	0.000180592	0.000331008	0.00046778
	74.579	0.000215772	-0.00012655	0.000260154	0.000177372	0.000287033	0.000148826			74.776	0.00014126	0.000708886	0.000341275	0.000149197	0.000305604	0.000457153
	74.67	0.000193373	-0.000139306	0.000263378	0.000176656	0.000321555	0.00016243			74.867	0.00014856	0.000688263	0.000322854	0.000124424	0.000305732	0.000446953
	74.791	0.000171447	-0.000122179	0.000274315	0.000181983	0.000370772	0.000183165			74.991	0.000154756	0.000678743	0.000289395	8.39111e-05	0.000272231	0.000434483
	74.912	0.000152306	-0.000120094	0.000283217	0.000190436	0.000420451	0.000205326			75.082	0.000171069	0.000649276	0.000278398	6.80191e-05	0.000298909	0.00042373
	74.976	0.000145366	-9.80817e-05	0.000291089	0.000197824	0.000447801	0.000219966			75.172	0.000183995	0.000636409	0.000254813	4.49798e-05	0.000288929	0.000417141
	75.066	0.000136465	-6.92795e-05	0.000299105	0.0002094	0.000485768	0.000242936			75.293	0.000206309	0.000610712	0.000232901	2.0935e-05	0.000296558	0.000408654
	75.157	0.000127512	-5.31786e-05	0.000300629	0.000221654	0.000522932	0.000268955			75.384	0.000224731	0.000587722	0.000225221	7.2018e-06	0.000314995	0.000401082
	75.247	0.000126606	-2.54854e-05	0.000302921	0.000237895	0.000554986	0.000300796			75.505	0.000248018	0.000559844	0.000213227	-1.19969e-05	0.000326018	0.000394503
	75.364	0.000114062	9.17055e-06	0.000298909	0.000251407	0.000593648	0.000339253			75.565	0.000260044	0.000543992	0.00021484	-1.78984e-05	0.000342478	0.000387702
	75.485	9.93511e-05	4.79392e-05	0.000295785	0.000261649	0.000628938	0.00038122			75.743	0.000286592	0.000498557	0.000208771	-4.45815e-05	0.000343456	0.000382996
	75.606	9.03992e-05	5.8791e-05	0.000294167	0.000269421	0.000651787	0.000421191			75.837	0.00028887	0.000466017	0.000206163	-6.74974e-05	0.000312097	0.000396655
	75.727	7.47965e-05	8.43824e-05	0.000290856	0.00026982	0.000679124	0.000465967			75.928	0.000298542	0.000439261	0.000220548	-7.43366e-05	0.000331165	0.000385349
	75.791	6.97963e-05	0.000117731	0.000289598	0.000269006	0.000689014	0.000488351			76.049	0.000303112	0.000401116	0.000240928	-8.68313e-05	0.000342748	0.000375686
	75.909	5.98129e-05	0.000131406	0.000291129	0.00026527	0.000710298	0.000537127			76.109	0.000303679	0.000383017	0.000252202	-9.21978e-05	0.000349994	0.000369622
	75.972	6.20203e-05	0.000153649	0.000299559	0.000263436	0.000711564	0.000554645			76.23	0.000306441	0.000357121	0.000276198	-8.86619e-05	0.000388169	0.000345431
	76.059	6.88799e-05	0.000173519	0.000311001	0.000260642	0.000710211	0.000575792			76.287	0.000301932	0.000339924	0.000286197	-9.66788e-05	0.000389542	0.000342795
	76.184	8.1942e-05	0.000199945	0.000320719	0.000259836	0.000710206	0.000612445			76.411	0.000294582	0.000315443	0.00030658	-9.73913e-05	0.000418966	0.000326042
	76.245	0.000104697	0.000210558	0.000348466	0.000254644	0.00069194	0.00059631			76.472	0.000291064	0.00030922	0.000315049	-8.86671e-05	0.000443247	0.000315717
	76.392	0.000138518	0.000207068	0.000367745	0.000264324	0.000684916	0.000626988			76.619	0.000279084	0.000289154	0.000329417	-9.0812e-05	0.000481528	0.000299509
	76.482	0.000177845	0.000208977	0.000389038	0.000264294	0.000668116	0.000609254			76.683	0.000274852	0.00028819	0.000333632	-7.4903e-05	0.000511498	0.000291457
	76.603	0.000233173	0.000208864	0.000423547	0.000275259	0.000653071	0.000593397			76.804	0.00026965	0.000285237	0.000336706	-5.78355e-05	0.00056321	0.000278054
	76.694	0.000284264	0.000210712	0.000460784	0.000278902	0.000640467	0.000562772			76.925	0.000266085	0.000289998	0.00033835	-1.20993e-05	0.000621517	0.000271286
	76.758	0.000322512	0.000205679	0.000509189	0.000280855	0.000632606	0.000536983			77.012	0.000267833	0.000292771	0.000338246	1.94905e-05	0.00066411	0.000266651
	76.879	0.000392343	0.000201222	0.000538857	0.000309616	0.000628428	0.000511642			77.103	0.000270568	0.000296283	0.000341751	6.78707e-05	0.000699348	0.000269119
	77	0.000470162	0.000196267	0.000565728	0.000340553	0.00062798	0.000473397			77.224	0.000284794	0.000296234	0.000343865	0.000121184	0.000765943	0.000261272
	77.121	0.000548382	0.000191716	0.000589634	0.000351743	0.000623477	0.000415236			77.352	0.00030387	0.000291857	0.000355393	0.000194464	0.000822441	0.000259708
	77.208	0.000606605	0.000186297	0.000603587	0.00037304	0.000626721	0.000379996			77.412	0.000315649	0.000287195	0.000362387	0.000229504	0.000852569	0.000256471
	77.299	0.000662966	0.000189071	0.000627283	0.000385597	0.000626758	0.000339353			77.56	0.00034926	0.000268023	0.000387377	0.000319746	0.00092637	0.000245277
	77.363	0.000701182	0.000182886	0.000639383	0.000393825	0.000626572	0.000311676			77.616	0.000359001	0.000260362	0.000406548	0.000354869	0.000922789	0.000251668
	77.453	0.00073944	0.000176674	0.00065451	0.000392661	0.00061853	0.000278088			77.707	0.000382609	0.000241249	0.000429338	0.000409559	0.000968554	0.000240246
	77.57	0.00078829	0.000168588	0.000663944	0.000396146	0.000608991	0.000241501			77.832	0.000408194	0.000216054	0.000476892	0.000477395	0.000971658	0.000242958
	77.691	0.000826957	0.000169269	0.000669391	0.000392593	0.000592306	0.000213738			77.953	0.000429952	0.000191048	0.00052516	0.000531447	0.000959043	0.000247036
	77.816	0.000865895	0.000166056	0.000673465	0.000380797	0.000567766	0.000187695			78.013	0.000443187	0.000174486	0.000546561	0.000561254	0.000980783	0.000239393
	77.907	0.000874162	0.000156362	0.00068235	0.000363431	0.000541404	0.000183037			78.165	0.000460935	0.000145478	0.000602107	0.000607765	0.000943377	0.000246984
	77.997	0.000875599	0.000151435	0.00068909	0.000341643	0.000510544	0.000183764			78.225	0.000466174	0.000134317	0.000621763	0.00062381	0.000931207	0.000248753
	78.088	0.000866944	0.000141755	0.000696261	0.000316578	0.000475439	0.000192371			78.346	0.000473608	0.000114132	0.000661179	0.000655715	0.000907837	0.000253094
	78.179	0.000850331	0.000125525	0.000703386	0.000289946	0.000437622	0.000206882			78.463	0.000468022	0.000102369	0.000681717	0.000665058	0.000849056	0.0002623
	78.296	0.000813598	0.000109691	0.000705595	0.000259961	0.000389541	0.000238551			78.588	0.000455244	9.40558e-05	0.00069708	0.00067321	0.000785222	0.000270515
	78.417	0.000775013	8.05247e-05	0.000709149	0.000228165	0.000336368	0.000265242			78.678	0.000443604	9.38264e-05	0.00071087	0.00068418	0.000737486	0.00027788
	78.538	0.000730488	6.0455e-05	0.000715777	0.000200774	0.000282916	0.000289304			78.765	0.000428007	9.85143e-05	0.000720187	0.000693257	0.000682453	0.000285576
	78.599	0.000704778	2.96341e-05	0.000711524	0.000192017	0.00025803	0.000302004			78.83	0.00040782	9.61103e-05	0.000703984	0.00068025	0.000636012	0.000282433
	78.689	0.000663206	6.08422e-06	0.000693954	0.000189673	0.00022637	0.000321804			78.951	0.00037475	0.000106794	0.000697501	0.000682443	0.000547765	0.000286933
	78.784	0.00062377	-1.6251e-05	0.000682194	0.000172873	0.000183094	0.000324518			79.072	0.000333571	0.000114405	0.000669461	0.000669206	0.000459396	0.000281158
	78.905	0.000566004	-4.05022e-05	0.000649573	0.000178946	0.000143241	0.000332742			79.132	0.000312134	0.000118442	0.000651622	0.000659877	0.000417316	0.000276118
	78.992	0.000525143	-5.92772e-05	0.000575364	0.000179689	0.000113327	0.000329432			79.283	0.000259092	0.00013087	0.000597498	0.000625288	0.000323175	0.000257319
	79.082	0.000480334	-8.86967e-05	0.000532807	0.000208446	9.80221e-05	0.00032974			79.34	0.000241	0.000137791	0.00057752	0.000612222	0.000289408	0.000251791
	79.173	0.000437294	-0.000106059	0.000513763	0.000230474	8.14592e-05	0.000321458			79.461	0.00020654	0.000154332	0.00053625	0.000585387	0.000219157	0.000244998
	79.294	0.000383357	-0.000118541	0.00044249	0.000261578	6.63319e-05	0.00030498			79.552	0.000188138	0.000172722	0.000502669	0.000550943	0.000181986	0.000238495
	79.388	0.000345959	-0.000128055	0.000390847	0.000285366	6.08209e-05	0.00029056			79.646	0.000169442	0.000186229	0.000473083	0.000529046	0.000131185	0.000242688
	79.509	0.000300955	-0.000143063	0.000322253	0.000321083	6.33585e-05	0.000268814			79.733	0.000159047	0.000203138	0.000445886	0.00049855	9.49056e-05	0.000247952
	79.631	0.000261921	-0.00014601	0.000270317	0.000350814	7.28211e-05	0.000245415			79.794	0.000162154	0.000225981	0.000427612	0.000461966	8.47487e-05	0.000253709
	79.752	0.000227855	-0.000145965	0.000225586	0.000367187	8.65318e-05	0.000215372			79.919	0.000155762	0.000247462	0.000395466	0.000417102	3.32439e-05	0.000273589
	79.842	0.000207919	-0.000142255	0.000137975	0.000367756	9.89278e-05	0.000191449			80.009	0.000167439	0.000276792	0.000375702	0.000364694	1.56091e-05	0.000295111
	79.929	0.000190878	-0.000136113	9.46742e-05	0.000375705	0.00011309	0.000186058			80.191	0.00019245	0.000322542	0.000343725	0.000264925	-2.90117e-05	0.000346487
	79.994	0.000181455	-0.000129104	1.8305e-05	0.000362749	0.000123283	0.000165843			80.278	0.000201902	0.000338224	0.00033102	0.000220594	-5.7965e-05	0.000369664
	80.081	0.000165358	-0.000120431	-5.07977e-05	0.000361692	0.000137702	0.00016165			80.403	0.000228884	0.000365734	0.000315114	0.000143817	-8.57337e-05	0.000409138
	80.236	0.000133145	-0.000108403	-9.12933e-05	0.000350885	0.000161584	0.000158266			80.463	0.000243192	0.00037715	0.000307582	0.000106386	-9.84418e-05	0.00042784
	80.326	0.000116433	-9.62595e-05	-0.000154413	0.000333178	0.000174714	0.00015327			80.554	0.000266286	0.000391231	0.000295425	5.03345e-05	-0.000116001	0.00045529
	80.417	0.000108912	-8.80245e-05	-0.000177056	0.000300092	0.000188771	0.000141725			80.675	0.000295861	0.000403256	0.000276188	-2.09497e-05	-0.000141466	0.000486182
	80.565	8.45378e-05	-7.88819e-05	-0.000226421	0.000261193	0.000208168	0.000142914			80.736	0.000311341	0.000403721	0.000264482	-5.0409e-05	-0.00014879	0.00050063
	80.629	7.45515e-05	-7.34095e-05	-0.000259351	0.000243751	0.000215829	0.000145727			80.826	0.000331078	0.000400641	0.00024374	-8.91428e-05	-0.000163607	0.000516203
	80.75	5.55924e-05	-7.31725e-05	-0.000251366	0.000212654	0.000228756	0.000155749			80.943	0.000354169	0.000402417	0.000212897	-0.000159427	-0.000197158	0.000526224
	80.837	2.68347e-05	-7.05017e-05	-0.000262769	0.000201402	0.000234716	0.000170633			81.065	0.000374684	0.000392722	0.000172621	-0.000216438	-0.000222759	0.000528052
	80.932	2.0872e-05	-7.603e-05	-0.000258221	0.000175623	0.000243561	0.000181163			81.19	0.000390297	0.000379136	0.000123963	-0.000274381	-0.000246586	0.000518713
	80.992	4.35308e-05	-8.23179e-05	-0.000249829	0.000151065	0.000251476	0.000185643			81.307	0.000394128	0.00035372	6.50813e-05	-0.000286665	-0.000271032	0.000499846
	81.109	3.21887e-05	-8.67395e-05	-0.000233302	0.000131689	0.000259134	0.000204736			81.371	0.000397826	0.000349641	3.62269e-05	-0.000330303	-0.000276907	0.000487247
	81.204	3.97298e-05	-0.000105813	-0.00021199	0.000114325	0.000266012	0.000218073			81.496	0.000393039	0.000328455	-3.48157e-05	-0.000357655	-0.00029735	0.000454255
	81.295	5.32896e-05	-0.000106979	-0.000174415	9.95258e-05	0.000272456	0.000228617			81.579	0.00038603	0.000316072	-8.50918e-05	-0.000374345	-0.00030931	0.000428557
	81.442	7.85855e-05	-0.000124568	-0.000156012	7.84855e-05	0.000282074	0.000235112			81.67	0.000374148	0.000299846	-0.000142837	-0.000376025	-0.000330268	0.00039465
	81.567	0.000121667	-0.000148328	-0.000146156	6.43629e-05	0.000292286	0.000232441			81.731	0.000365848	0.000294058	-0.000180745	-0.00038825	-0.000335924	0.00037327
	81.658	0.000160713	-0.000171688	-0.000130538	5.93641e-05	0.000300896	0.000228048			81.886	0.000340692	0.000280517	-0.000274181	-0.000401538	-0.000355237	0.000314222
	81.779	0.000208298	-0.000198211	-0.000119544	5.64091e-05	0.00031254	0.000213247			81.946	0.000329311	0.000271796	-0.00030226	-0.000393181	-0.000371093	0.000286157
	81.836	0.000229218	-0.000211484	-0.000111128	4.93292e-05	0.000318567	0.000194218			82.037	0.000314022	0.000269619	-0.000346083	-0.000395507	-0.000377309	0.000252455
	81.961	0.000275564	-0.000227304	-0.000110058	4.62433e-05	0.00033217	0.000159509			82.158	0.000294732	0.000269523	-0.000390703	-0.000388886	-0.00038399	0.000209452
	82.021	0.000300399	-0.000240015	-0.000114642	4.00694e-05	0.000340008	0.000132655			82.309	0.000280072	0.000282159	-0.000441915	-0.000378713	-0.000381162	0.00017248
	82.142	0.000329398	-0.000241781	-0.00011686	4.32498e-05	0.000351745	9.51587e-05			82.397	0.000267513	0.000281577	-0.000434589	-0.000351752	-0.000384883	0.000143542
	82.233	0.000348729	-0.000246544	-0.000133244	4.10013e-05	0.00036087	5.8675e-05			82.491	0.000263459	0.000288453	-0.0004356	-0.000328077	-0.000383631	0.000126631
	82.324	0.000373727	-0.000244534	-0.00013443	3.09037e-05	0.000371818	1.28328e-05			82.612	0.000247099	0.000289164	-0.000389541	-0.000276836	-0.000373857	0.000100261
	82.415	0.000369726	-0.000243395	-0.000142683	3.29651e-05	0.000375731	-1.46226e-05			82.699	0.000241137	0.000290728	-0.000355946	-0.000240023	-0.000364759	9.06516e-05
	82.505	0.000372654	-0.000232472	-0.000148003	2.60762e-05	0.000380797	-4.84757e-05			82.764	0.000225552	0.000287884	-0.000309485	-0.000203384	-0.000346411	8.21631e-05
	82.627	0.000393516	-0.000218485	-0.000152154	-4.41785e-07	0.000392041	-0.000101333			82.885	0.000213172	0.000282687	-0.00024052	-0.000143095	-0.00032064	7.98471e-05
	82.714	0.00036871	-0.000208824	-0.000148481	-9.03602e-07	0.000386057	-0.000112779			82.975	0.000203894	0.000274299	-0.000184491	-9.65116e-05	-0.000298308	8.29707e-05
	82.835	0.000364278	-0.000192349	-0.000133387	-2.52901e-05	0.000385435	-0.000135574			83.097	0.000191784	0.000255824	-0.000106712	-3.2656e-05	-0.00026568	9.28228e-05
	82.96	0.00033144	-0.000177824	-0.000109471	-3.53238e-05	0.000368055	-0.000134004			83.218	0.00019032	0.000231316	-3.62093e-05	2.92807e-05	-0.000248663	0.000105082
	83.077	0.00030141	-0.000165175	-9.12192e-05	-4.37563e-05	0.000344992	-0.000121222			83.309	0.000178271	0.000204484	1.88677e-05	7.81374e-05	-0.000220878	0.000117426
	83.141	0.000292907	-0.000142567	-3.37667e-05	-5.41314e-05	0.000334744	-0.000111709			83.369	0.000167682	0.000182307	5.23585e-05	0.000107527	-0.00019337	0.000129482
	83.263	0.000283053	-0.000133235	-6.35069e-06	-7.83391e-05	0.000316509	-8.3116e-05			83.46	0.000160111	0.000147731	9.50793e-05	0.000152737	-0.00017085	0.000143738
	83.353	0.000270403	-0.000120374	7.35018e-05	-8.5954e-05	0.000296062	-5.45901e-05			83.612	0.000150837	8.08343e-05	0.000148804	0.000222543	-0.000136666	0.000168427
	83.444	0.000257976	-0.000113818	0.000109425	-8.83308e-05	0.0002733	-2.23154e-05			83.733	0.000147949	2.3e-05	0.000175849	0.000274233	-0.000119174	0.000184766
	83.505	0.000245791	-0.00011084	0.00017135	-8.07787e-05	0.000253349	-3.6196e-06			83.824	0.000156915	-1.79288e-05	0.000186703	0.000303877	-0.000110619	0.0001995
	83.622	0.00023447	-0.000111632	0.000205863	-7.5139e-05	0.000225787	4.55285e-05			83.945	0.000173395	-6.66856e-05	0.000192766	0.000342716	-0.000112836	0.000211984
	83.747	0.000219592	-0.000113654	0.000229389	-5.15213e-05	0.000194104	0.000100419			84.006	0.000157036	-0.000103342	0.000196268	0.000380237	-0.000118349	0.000199934
	83.838	0.000200487	-0.000123339	0.000249468	-1.83323e-05	0.000164959	0.000124388			84.096	0.000149005	-0.00014741	0.000196307	0.000422847	-0.000128836	0.00018698
	83.959	0.000174299	-0.000133995	0.000252296	3.60055e-05	0.000128703	0.000158124			84.218	0.000157318	-0.000188388	0.000191729	0.000466966	-0.000149328	0.000172624
	84.081	0.000139934	-0.000146693	0.000244832	0.000102534	9.03538e-05	0.000164686			84.308	0.000179271	-0.000198332	0.000185481	0.000488731	-0.000170103	0.000166308
	84.167	0.000116003	-0.000167004	0.000216698	0.00015793	6.52223e-05	0.000183992			84.399	0.000176399	-0.000220656	0.000183987	0.000524889	-0.000187359	0.000139903
	84.262	8.56405e-05	-0.000171457	0.000183569	0.000223354	3.74036e-05	0.000190058			84.49	0.000184523	-0.00022581	0.000182781	0.000551785	-0.000205189	0.000117643
	84.353	5.45546e-05	-0.000203858	0.000143229	0.000289291	1.19462e-05	0.000190454			84.611	0.000199017	-0.000215844	0.000184293	0.000579495	-0.000224739	8.87825e-05
	84.414	2.90603e-05	-0.000220895	9.62576e-05	0.00033914	-6.41941e-06	0.000194372			84.732	0.000216018	-0.000187157	0.000188492	0.000595091	-0.000236077	6.34233e-05
	84.561	-3.23533e-05	-0.000241154	2.82853e-05	0.000452445	-4.53811e-05	0.000183273			84.854	0.000227382	-0.000146619	0.000195106	0.000597296	-0.000232558	3.9705e-05
	84.622	-4.6871e-05	-0.000254761	-2.41874e-05	0.000488254	-5.29778e-05	0.00016881			84.884	0.000225827	-0.000142952	0.000203712	0.000604722	-0.000229064	3.09499e-05
	84.747	-9.00441e-05	-0.000269629	-6.82739e-05	0.00056753	-7.22802e-05	0.000146198			85.036	0.000225538	-9.62761e-05	0.000235239	0.000606176	-0.000196802	3.58048e-06
	84.868	-0.00012407	-0.000279577	-0.000142625	0.000629529	-8.13858e-05	0.000120724			85.126	0.00022262	-6.71369e-05	0.000259413	0.000600238	-0.000166256	-7.08045e-06
	84.929	-0.000138876	-0.000282606	-0.000186161	0.000655125	-8.29226e-05	0.000107559			85.248	0.000214678	-2.91772e-05	0.000297623	0.000584372	-0.000112015	-1.45918e-05
	85.05	-0.000161834	-0.000283885	-0.000216834	0.000693136	-7.93288e-05	8.23185e-05			85.339	0.000212295	-4.07614e-07	0.000334561	0.000569982	-6.45595e-05	-9.77267e-06
	85.171	-0.000175199	-0.000276362	-0.000260015	0.00071369	-6.72295e-05	6.09517e-05			85.399	0.000213249	1.89059e-05	0.000362699	0.000558929	-3.00838e-05	-6.56404e-07
	85.292	-0.000169354	-0.000270852	-0.000300091	0.000712337	-4.10832e-05	5.36685e-05			85.49	0.00019465	3.51029e-05	0.000391752	0.000533736	2.80681e-05	7.88976e-07
	85.353	-0.00018037	-0.000260954	-0.000298147	0.000714455	-3.902e-05	4.07094e-05			85.611	0.000185027	5.84458e-05	0.000443771	0.000502488	0.000107694	2.31205e-05
	85.474	-0.000166544	-0.000239345	-0.000298357	0.000691912	-1.12662e-05	4.71456e-05			85.736	0.00016464	6.79005e-05	0.000485377	0.000464753	0.000187996	4.30874e-05
	85.561	-0.000158969	-0.000223933	-0.000301671	0.000671179	3.55498e-06	5.32832e-05			85.854	0.000135078	6.23006e-05	0.000504024	0.000421725	0.000247321	5.43533e-05
	85.626	-0.000147385	-0.000217861	-0.000295424	0.000648327	1.60695e-05	6.72132e-05			85.975	0.000120563	5.67847e-05	0.000524744	0.000382521	0.000300429	7.8192e-05
	85.747	-0.000141824	-0.000191149	-0.000278843	0.000616261	2.49162e-05	7.45219e-05			86.066	0.000112235	4.87028e-05	0.000531543	0.000352911	0.000329475	9.51323e-05
	85.838	-0.00012995	-0.000170549	-0.00024924	0.000583614	3.16167e-05	9.2663e-05			86.157	0.000111828	4.06299e-05	0.00053606	0.000327455	0.000357101	0.000116423
	85.959	-0.000114869	-0.000157007	-0.000225187	0.000543245	3.53863e-05	0.000116378			86.248	0.000112792	2.97603e-05	0.000528721	0.000300936	0.000372267	0.00013369
	86.08	-9.29939e-05	-0.000144259	-0.000186133	0.000500404	3.64076e-05	0.000148873			86.308	0.000102547	1.60302e-05	0.000509493	0.000274995	0.000353573	0.000127045
	86.141	-7.76744e-05	-0.000131361	-0.000162405	0.000463481	3.17879e-05	0.000175217			86.434	0.000108216	-2.51586e-06	0.000477029	0.000237018	0.000342116	0.000137505
	86.262	-5.09094e-05	-0.000130235	-0.00014079	0.000415903	2.26934e-05	0.000210269			86.524	0.000106193	-2.02188e-05	0.000443022	0.00020742	0.000307268	0.000126994
	86.353	-2.81136e-05	-0.000130992	-0.000101249	0.000381921	1.30968e-05	0.000234648			86.642	0.000120767	-3.49552e-05	0.000387643	0.000170052	0.000271953	0.000127194
	86.474	2.35058e-06	-0.00013112	-7.45311e-05	0.0003378	-6.9615e-06	0.000259941			86.763	0.000125805	-5.34632e-05	0.000321995	0.000130479	0.000206552	0.000103105
	86.565	3.58106e-05	-0.000134602	-5.38123e-05	0.000311782	-1.47187e-05	0.000280111			86.854	0.000125821	-6.66698e-05	0.000271083	0.000102936	0.000149696	7.66073e-05
	86.656	7.2669e-05	-0.000148482	-2.92598e-05	0.000286571	-2.30501e-05	0.000296818			86.945	0.000123548	-7.75125e-05	0.000218997	7.66807e-05	9.06994e-05	4.64326e-05
	86.747	0.000107535	-0.000162434	-1.54332e-05	0.000263239	-3.5807e-05	0.000306703			87.066	0.000110327	-8.87903e-05	0.000158019	5.17303e-05	1.45209e-05	2.01734e-06
	86.865	0.000157697	-0.000185295	-1.53075e-06	0.000237514	-4.97886e-05	0.000315484			87.127	0.000102042	-9.12631e-05	0.000127178	3.92323e-05	-2.17819e-05	-1.98749e-05
	86.925	0.000178069	-0.000205682	2.81238e-06	0.00022837	-6.53309e-05	0.000313912			87.248	7.96016e-05	-9.02523e-05	7.00486e-05	1.63803e-05	-8.83251e-05	-6.31235e-05
	87.051	0.000241769	-0.000227375	1.10477e-05	0.000207894	-7.03593e-05	0.000320486			87.37	4.62895e-05	-8.1208e-05	2.23428e-05	-1.43274e-06	-0.000144537	-0.000104698
	87.168	0.00030005	-0.000253341	1.82751e-05	0.000192755	-7.20768e-05	0.000324052			87.434	2.4077e-05	-7.32217e-05	2.21735e-06	-8.26571e-06	-0.000168518	-0.000124799
	87.263	0.000346861	-0.000287398	3.41186e-05	0.000184245	-7.57351e-05	0.000326642			87.521	-1.19673e-05	-5.86603e-05	-1.89362e-05	-1.37046e-05	-0.000193342	-0.000147841
	87.354	0.000392879	-0.000307156	3.33954e-05	0.000177393	-7.66321e-05	0.000331103			87.646	-7.34586e-05	-3.27241e-05	-3.8722e-05	-1.82924e-05	-0.000216787	-0.000178209
	87.445	0.000444664	-0.000334267	4.24278e-05	0.000173221	-7.89171e-05	0.00033862			87.764	-0.00014289	-5.88582e-06	-4.49014e-05	-1.97211e-05	-0.0002265	-0.000209395
	87.566	0.000509669	-0.000363295	5.29345e-05	0.000164435	-7.22023e-05	0.000351889			87.916	-0.000242055	3.29099e-05	-4.29597e-05	-1.00523e-05	-0.000210953	-0.000215096
	87.657	0.000565312	-0.000388515	8.62712e-05	0.000158858	-6.72341e-05	0.000364521			87.976	-0.000283189	4.61207e-05	-3.98538e-05	-6.05142e-06	-0.000200764	-0.000217823
	87.778	0.000624496	-0.000416639	0.000126265	0.000142445	-5.41769e-05	0.000383191			88.067	-0.000353627	6.17487e-05	-3e-05	-7.24921e-07	-0.000181019	-0.000231041
	87.869	0.000676296	-0.00043645	0.000145369	0.000129608	-4.6063e-05	0.000397572			88.158	-0.000417829	7.38568e-05	-2.41608e-05	6.68524e-06	-0.000155572	-0.000228839
	87.96	0.00073448	-0.000459997	0.000185292	0.000117389	-3.88373e-05	0.000407119			88.249	-0.000468568	8.07095e-05	-2.5087e-05	1.67481e-05	-0.000129533	-0.000216903
	88.048	0.000791356	-0.000473365	0.000218004	0.000104366	-3.24393e-05	0.000409689			88.401	-0.000560872	7.6381e-05	-2.48529e-05	3.04832e-05	-8.18273e-05	-0.00020784
	88.138	0.000839476	-0.000495079	0.000247047	7.9778e-05	-2.76888e-05	0.000421339			88.431	-0.000575321	7.35748e-05	-2.67396e-05	3.37576e-05	-7.31193e-05	-0.000204874
	88.26	0.000907894	-0.000504253	0.000271318	3.73327e-05	-2.7451e-05	0.00044088			88.553	-0.000629955	5.5635e-05	-3.72103e-05	4.55829e-05	-3.95698e-05	-0.000192878
	88.351	0.000963725	-0.000515241	0.00030446	1.03061e-05	-2.94816e-05	0.000439425			88.644	-0.000643745	3.95094e-05	-5.46749e-05	6.30881e-05	-2.21543e-05	-0.000184516
	88.476	0.00103576	-0.000528725	0.000331001	-2.72372e-05	-3.57304e-05	0.000425515			88.765	-0.00069958	3.4159e-06	-6.84167e-05	5.87846e-05	2.82267e-06	-0.000166096
	88.628	0.001099	-0.000534755	0.000351272	-5.77537e-05	-3.93153e-05	0.000360298			88.856	-0.000709356	-2.16022e-05	-8.8334e-05	6.77421e-05	1.08527e-05	-0.000154192
	88.719	0.00112319	-0.000537236	0.000367809	-7.79694e-05	-4.23511e-05	0.000319018			88.977	-0.000707909	-5.38164e-05	-0.000117705	8.10837e-05	1.27137e-05	-0.000138332
	88.81	0.00115047	-0.000543218	0.00036444	-0.00010661	-5.44074e-05	0.000296355			89.099	-0.000691597	-8.21047e-05	-0.000148939	9.52874e-05	4.6026e-06	-0.000121425
	88.901	0.00116143	-0.000549309	0.000364788	-0.000127174	-6.20525e-05	0.000257679			89.156	-0.000677995	-9.21049e-05	-0.000163422	0.000102431	-7.07226e-07	-0.000114068
	88.992	0.00117131	-0.000539968	0.000334398	-0.00014743	-7.66083e-05	0.000223919			89.284	-0.000639828	-0.000108631	-0.000195649	0.000116571	-2.0202e-05	-9.44021e-05
	89.052	0.00116578	-0.000526606	0.000311834	-0.000156098	-8.0688e-05	0.000194217			89.429	-0.000577736	-0.000111378	-0.000225929	0.000120702	-3.54157e-05	-6.92056e-05
	89.204	0.00112586	-0.000520562	0.000271316	-0.000172292	-8.15149e-05	0.000123106			89.493	-0.000550167	-0.000109221	-0.000240544	0.000123951	-4.94315e-05	-5.57542e-05
	89.325	0.00108538	-0.000507892	0.000236666	-0.000179288	-8.38451e-05	7.61092e-05			89.618	-0.000484183	-9.45205e-05	-0.000258743	0.000106686	-5.70669e-05	-2.39529e-05
	89.416	0.00104871	-0.000476591	0.000212447	-0.000180208	-8.27595e-05	4.59592e-05			89.679	-0.000457699	-8.48541e-05	-0.000273504	0.000111927	-7.40158e-05	-1.00718e-05
	89.568	0.00100209	-0.000460276	0.000164884	-0.000165377	-9.08827e-05	-1.26083e-05			89.766	-0.000412229	-6.59858e-05	-0.000284166	9.50099e-05	-7.85616e-05	1.53028e-05
	89.599	0.00097884	-0.000443906	8.80115e-05	-0.000166244	-8.07564e-05	-9.89164e-06			89.888	-0.00035608	-3.30479e-05	-0.000302787	8.18021e-05	-8.83817e-05	4.86365e-05
	89.689	0.00093977	-0.000413969	6.28307e-05	-0.000155488	-7.06345e-05	-2.49912e-05			89.979	-0.000309331	-4.96772e-06	-0.00030234	3.84872e-05	-7.5879e-05	8.13774e-05
	89.781	0.000901113	-0.000387238	1.84683e-05	-0.00014112	-5.67004e-05	-3.34997e-05			90.07	-0.00027869	2.56107e-05	-0.000316363	3.47217e-05	-7.16885e-05	0.000103504
	89.872	0.00087693	-0.00035963	-3.45418e-05	-0.000120248	-4.30377e-05	-4.94726e-05			90.191	-0.000223045	6.7203e-05	-0.000300481	-5.54591e-05	-3.8529e-05	0.000149631
	89.993	0.000810417	-0.000323228	-5.51684e-05	-9.46809e-05	-1.43252e-05	-2.14566e-05			90.312	-0.000183123	0.000108596	-0.000290793	-0.000124793	-3.8101e-06	0.000185735
	90.084	0.000792899	-0.000293818	-0.000104932	-6.69645e-05	7.4556e-06	-2.9413e-05			90.404	-0.000160187	0.00013902	-0.00028377	-0.000169758	3.15335e-05	0.000210873
	90.171	0.000774821	-0.000259485	-0.000133304	-3.96652e-05	3.35328e-05	-3.06529e-05			90.495	-0.000135706	0.000165279	-0.000268945	-0.000242188	5.9942e-05	0.000231085
	90.266	0.000747654	-0.000239189	-0.000184578	-7.97508e-06	6.26616e-05	-2.38303e-05			90.586	-0.000116496	0.000188355	-0.000256489	-0.000305389	9.16809e-05	0.000247562
	90.357	0.000706951	-0.000223017	-0.0001994	2.78073e-05	8.21977e-05	-1.1032e-05			90.707	-9.48042e-05	0.000212728	-0.000240926	-0.000386086	0.000134536	0.000264408
	90.479	0.000663038	-0.00020682	-0.000214805	7.27852e-05	0.000117035	-5.26504e-06			90.798	-7.96021e-05	0.000228322	-0.000228913	-0.000442131	0.000173132	0.000278652
	90.6	0.000612222	-0.000191843	-0.000235933	0.00011543	0.000150588	-2.94773e-06			90.889	-6.19039e-05	0.000243908	-0.000214669	-0.000497857	0.000220724	0.00029968
	90.721	0.000545909	-0.000198987	-0.000267021	0.000157617	0.000175124	-5.91593e-06			90.984	-4.74877e-05	0.000240538	-0.000210758	-0.000560262	0.000228164	0.000290154
	90.782	0.000524105	-0.000191557	-0.000298582	0.000166506	0.000204345	-3.86999e-06			91.041	-4.38279e-05	0.000227011	-0.000214548	-0.00058962	0.000215674	0.00026936
	90.904	0.000450431	-0.000216863	-0.000323486	0.000191736	0.000236596	-6.65185e-06			91.166	-2.05928e-05	0.000217996	-0.000209553	-0.000657115	0.000238476	0.000266439
	91.025	0.000354397	-0.000221773	-0.00036445	0.000221648	0.000243278	-1.7029e-05			91.318	-9.17091e-07	0.000177348	-0.000215088	-0.000714455	0.000229902	0.000230623
	91.147	0.000262101	-0.000278473	-0.000383093	0.000231208	0.000267821	-1.90265e-05			91.406	2.76862e-05	0.000163403	-0.000214879	-0.000765398	0.000235838	0.000225438
	91.207	0.000212792	-0.000274	-0.000424339	0.000233833	0.000273394	-1.59974e-05			91.497	3.33131e-05	0.000119654	-0.000221109	-0.000774609	0.000218419	0.000188678
	91.272	0.000155273	-0.000320366	-0.000466324	0.000234151	0.000286996	-1.9657e-05			91.622	6.10395e-05	6.8989e-05	-0.000225671	-0.000807742	0.000205157	0.000152407
	91.359	7.56789e-05	-0.000350877	-0.000479454	0.000232059	0.000296661	-1.61864e-05			91.77	0.000111109	7.47657e-06	-0.000229384	-0.00086174	0.000185876	0.000105896
	91.481	-4.12073e-05	-0.00037552	-0.000528281	0.000223406	0.000307013	-4.44652e-06			91.8	0.000112839	-1.05419e-05	-0.000230667	-0.000856077	0.000184464	9.52589e-05
	91.632	-0.000190799	-0.000439593	-0.000556577	0.000204823	0.000314334	2.4321e-05			91.891	0.00013826	-5.65273e-05	-0.000233081	-0.000870551	0.000176969	6.44999e-05
	91.723	-0.000281479	-0.000451844	-0.000590968	0.000190386	0.000315675	5.05469e-05			92.013	0.000176937	-0.000118025	-0.000236165	-0.000891392	0.00017084	2.51752e-05
	91.849	-0.000402855	-0.000509118	-0.000607284	0.000166712	0.000313578	0.000100529			92.074	0.000192223	-0.000149853	-0.000239767	-0.000890289	0.000176054	9.69282e-06
	91.936	-0.000472634	-0.000552303	-0.000628743	0.000144227	0.000308586	0.000151886			92.195	0.000232053	-0.000208128	-0.000247486	-0.000902929	0.000186463	-1.96622e-05
	91.997	-0.000539376	-0.000620969	-0.000648335	0.000136696	0.000305872	0.000176337			92.26	0.000250295	-0.000238892	-0.000257729	-0.000897268	0.000205534	-3.00585e-05
	92.088	-0.000601245	-0.000685619	-0.000628836	0.000110415	0.000296913	0.000242835			92.408	0.000299434	-0.000302626	-0.00028858	-0.000894646	0.000255676	-5.2478e-05
	92.209	-0.000635997	-0.000749286	-0.000602609	5.95453e-05	0.000277424	0.000356022			92.499	0.000332161	-0.000338663	-0.000311057	-0.000898244	0.00028849	-6.64151e-05
	92.301	-0.000655686	-0.00080501	-0.000541868	2.24465e-05	0.00026037	0.00044005			92.59	0.000365344	-0.000373203	-0.000335228	-0.000904291	0.000321633	-8.09534e-05
	92.392	-0.000671708	-0.000858077	-0.000490969	-1.21148e-05	0.000242366	0.000520819			92.742	0.000420121	-0.000429033	-0.00037824	-0.000917114	0.00037668	-0.000107096
	92.483	-0.00068551	-0.000907881	-0.000434758	-4.45323e-05	0.000223616	0.000599253			92.837	0.000453394	-0.000463452	-0.000406416	-0.00092554	0.000410621	-0.000124789
	92.578	-0.000698236	-0.00097791	-0.000361854	-7.63943e-05	0.000203519	0.000678778			92.928	0.000484459	-0.000496582	-0.000434256	-0.000933218	0.000442818	-0.00014283
	92.695	-0.000712108	-0.00103329	-0.000321172	-0.000113537	0.000178337	0.000773775			93.046	0.000523392	-0.000539911	-0.000471375	-0.000941933	0.000484027	-0.000167655
	92.787	-0.000721793	-0.00108758	-0.00024195	-0.000141594	0.000158441	0.00084628			93.076	0.000533083	-0.000551095	-0.000481018	-0.000943856	0.000494453	-0.000174248
	92.878	-0.000730583	-0.00115967	-0.000204204	-0.000168935	0.000138699	0.000916834			93.228	0.00058086	-0.000608821	-0.000530946	-0.000951339	0.00054697	-0.000209139
	92.969	-0.000738498	-0.00119711	-0.000143336	-0.000196031	0.000119138	0.000985895			93.289	0.000599399	-0.000632442	-0.000551381	-0.000953172	0.000567887	-0.000223706
	93.121	-0.000750024	-0.0012776	-3.69557e-05	-0.000241672	8.69824e-05	0.00109891			93.384	0.000627714	-0.000669971	-0.0005837	-0.000954579	0.000600476	-0.000247022
	93.185	-0.000754341	-0.00133712	2.30432e-05	-0.000261384	7.3604e-05	0.00114614			93.475	0.000654289	-0.000706796	-0.000615177	-0.000954219	0.000631811	-0.000269974
	93.273	-0.000759785	-0.00139745	6.58677e-05	-0.000289208	5.5347e-05	0.00121106			93.566	0.000680551	-0.000744698	-0.000647253	-0.000952152	0.000663529	-0.000293546
	93.394	-0.000766059	-0.00143879	0.000173114	-0.00032827	3.09902e-05	0.0012987			93.653	0.000705079	-0.000781293	-0.000677993	-0.000948656	0.000693862	-0.000316195
	93.516	-0.000771349	-0.00149808	0.000240775	-0.000369821	6.62843e-06	0.001388			93.805	0.000747609	-0.000847247	-0.000732635	-0.000939031	0.000748084	-0.00035655
	93.637	-0.000775226	-0.00156358	0.000281441	-0.000412248	-1.67662e-05	0.00147532			93.866	0.000764651	-0.00087439	-0.000754867	-0.000933981	0.000770373	-0.000372953
	93.698	-0.000776817	-0.00166925	0.000371725	-0.00043473	-2.86634e-05	0.00152035			93.988	0.000798546	-0.000929221	-0.000799446	-0.000922057	0.000815615	-0.0004057
	93.789	-0.00077844	-0.00173196	0.000415839	-0.000468423	-4.58809e-05	0.00158616			94.113	0.000833749	-0.000986825	-0.000845887	-0.000907475	0.000863663	-0.00043951
	93.85	-0.000779308	-0.00179614	0.000526034	-0.000492532	-5.78955e-05	0.00163246			94.2	0.000858393	-0.00102722	-0.000878355	-0.000896142	0.00089784	-0.000462857
	93.88	-0.000779517	-0.00188042	0.000592698	-0.000504012	-6.3485e-05	0.00165411			94.265	0.000876932	-0.00105751	-0.000902699	-0.000887128	0.000923784	-0.000480165
	94.093	-0.000779028	-0.0019447	0.000657115	-0.00059081	-0.000104323	0.00181339			94.387	0.000912635	-0.0011153	-0.000949262	-0.000868985	0.000974109	-0.000512763
	94.184	-0.000777634	-0.00202926	0.000748328	-0.000630316	-0.00012224	0.00188354			94.504	0.000947608	-0.00117094	-0.000994446	-0.000850454	0.00102375	-0.000543646
	94.279	-0.000775237	-0.00211073	0.000796298	-0.000671385	-0.000140403	0.00195473			94.596	0.000975784	-0.00121489	-0.00103051	-0.000835248	0.00106386	-0.00056773
	94.367	-0.000772306	-0.00215262	0.00088772	-0.000710905	-0.000157629	0.00202214			94.687	0.00100506	-0.00125967	-0.00106762	-0.000819494	0.00110548	-0.00059206
	94.458	-0.00076852	-0.0021921	0.000958421	-0.000752866	-0.000175648	0.00209258			94.748	0.00102475	-0.00128923	-0.00109241	-0.000808852	0.00113351	-0.000607985
	94.61	-0.00076043	-0.0022934	0.00102957	-0.000824363	-0.000205735	0.00220995			94.93	0.00108502	-0.00137689	-0.00116742	-0.000776572	0.00121908	-0.000654669
	94.671	-0.000756578	-0.00233227	0.00107581	-0.000853966	-0.000218026	0.00225779			94.994	0.00110773	-0.00140897	-0.00119536	-0.000764719	0.00125114	-0.000671637
	94.762	-0.000750192	-0.00237234	0.00121793	-0.000898202	-0.000236169	0.00232832			95.143	0.00115968	-0.00147998	-0.00125866	-0.000737915	0.00132434	-0.000708776
	94.857	-0.000742736	-0.00242833	0.00126954	-0.000945071	-0.000255169	0.00240206
	94.975	-0.000732359	-0.00252374	0.00131512	-0.00100598	-0.000279696	0.00249702
	95.035	-0.000726666	-0.00259879	0.00141648	-0.00103599	-0.000291569	0.00254295

## Sheet: Supplementary Fig. 5h
	Signal:	First derivative (ratio)								Signal:	First derivative (ratio)
	Capillary:	1	2	3	4	5	6			Capillary:	1	2	3	4	5	6
	Temperature [°C]	SLFN11 no ions	SLN11 no ions + dsDNA	SLFN11 0.5 mM Mg2+ + dsDNA	SLN11 2 mM Mg2+ + dsDNA	SLFN11 0.5 mM Mn2+ + dsDNA	SLN11 2 mM Mn2+ + dsDNA			Temperature [°C]	SLFN11 no ions	SLFN11 no ions + dsDNA	SLFN11 0.5 mM CA2+ + dsDNA	SLFN11 2 mM CA2+ + dsDNA	SLFN11 5 μM Zn2+ + dsDNA	SLFN11 20 μM Zn2+ + dsDNA
	35.064	-0.000213835	-0.000203786	-0.000887463	0.000237185	-0.000640856	-0.000752487			35.09	0.000400038	0.000465133	0.00134114	-0.000245484	0.0007531	-0.000473268
	35.184	-0.000175279	-0.000199971	-0.00085182	0.000224828	-0.000611742	-0.00072126			35.21	0.000396041	0.000456706	0.00128398	-0.000232276	0.000741533	-0.000419112
	35.303	-0.000138317	-0.000196114	-0.000817175	0.000213059	-0.000583102	-0.000690358			35.329	0.000393339	0.00044759	0.00122783	-0.000218869	0.0007298	-0.000365561
	35.422	-0.000102676	-0.000192165	-0.000783229	0.000201794	-0.000554691	-0.000659516			35.448	0.000391935	0.000437703	0.00117228	-0.000205151	0.000717795	-0.00031221
	35.545	-6.7246e-05	-0.000187956	-0.000748842	0.000190698	-0.000525536	-0.000627674			35.571	0.000391902	0.000426591	0.00111532	-0.000190575	0.000705011	-0.000257103
	35.694	-2.62769e-05	-0.00018264	-0.000708084	0.000178023	-0.000490472	-0.000589122			35.75	0.000394391	0.000408919	0.00103378	-0.00016877	0.00068581	-0.000177452
	35.784	-2.68788e-06	-0.000179319	-0.000684046	0.000170818	-0.00046954	-0.000565982			35.836	0.000396649	0.000399799	0.000995193	-0.000158043	0.000676314	-0.000139434
	35.903	2.7264e-05	-0.000174747	-0.000652776	0.000161787	-0.000442015	-0.000535418			35.959	0.000401084	0.000385977	0.000940477	-0.000142345	0.000662323	-8.51418e-05
	36.019	5.50789e-05	-0.000170068	-0.000622843	0.000153538	-0.000415365	-0.000505695			36.045	0.000404994	0.000375796	0.000902607	-0.000131141	0.000652259	-4.73039e-05
	36.108	7.54244e-05	-0.000166335	-0.000600325	0.000147601	-0.000395135	-0.000483059			36.164	0.000411398	0.000361124	0.000850989	-0.000115418	0.000638022	4.62165e-06
	36.198	9.52301e-05	-0.000162389	-0.000577801	0.000141909	-0.000374738	-0.000460183			36.254	0.000417	0.000349505	0.000812302	-0.000103281	0.000626909	4.37979e-05
	36.257	0.000107791	-0.000159706	-0.000563179	0.000138347	-0.000361412	-0.000445218			36.373	0.000425246	0.000333587	0.000761867	-8.70111e-05	0.000611833	9.51881e-05
	36.377	0.000132294	-0.00015401	-0.000533828	0.000131508	-0.000334472	-0.000414934			36.463	0.000432053	0.000321111	0.000724135	-7.45108e-05	0.000600085	0.000133848
	36.526	0.000160977	-0.000146428	-0.000497968	0.000123684	-0.000301172	-0.000377505			36.582	0.000441658	0.000304065	0.000674742	-5.77409e-05	0.000584053	0.000184684
	36.619	0.000178066	-0.000141354	-0.000475792	0.000119103	-0.000280326	-0.000354124			36.671	0.00044916	0.000290965	0.000638214	-4.50655e-05	0.000571697	0.000222405
	36.735	0.000198568	-0.000134662	-0.000448434	0.00011366	-0.000254299	-0.000325041			36.761	0.000456883	0.00027749	0.000601721	-3.21977e-05	0.000558911	0.00026016
	36.858	0.000219643	-0.00012704	-0.000419578	0.000108076	-0.000226362	-0.000294029			36.88	0.000467179	0.000259288	0.000553933	-1.50898e-05	0.000541438	0.000309641
	36.947	0.000234601	-0.000121176	-0.000398802	0.000104085	-0.000205868	-0.00027146			36.97	0.000474855	0.000245339	0.000518246	-2.17893e-06	0.000527824	0.000346578
	37.033	0.000248924	-0.000115238	-0.000378836	0.000100215	-0.000185824	-0.000249563			37.059	0.000482245	0.000231416	0.000483281	1.05287e-05	0.000513981	0.000382714
	37.093	0.000258919	-0.000110925	-0.000364938	9.74742e-05	-0.000171638	-0.000234182			37.179	0.000491657	0.00021261	0.000436769	2.74116e-05	0.000494765	0.00043064
	37.216	0.000279603	-0.00010165	-0.000336515	9.16752e-05	-0.000141956	-0.000202338			37.268	0.000498101	0.000198708	0.000402714	3.96689e-05	0.000480088	0.000465583
	37.305	0.000294884	-9.45954e-05	-0.000316008	8.72618e-05	-0.000119933	-0.000179022			37.358	0.000504042	0.000184768	0.000368657	5.17532e-05	0.000464886	0.000500371
	37.421	0.000315431	-8.50171e-05	-0.000289347	8.11318e-05	-9.04776e-05	-0.000148279			37.447	0.000509257	0.00017119	0.000335389	6.33071e-05	0.000449538	0.000534172
	37.511	0.000332016	-7.73349e-05	-0.000268703	7.60079e-05	-6.7e-05	-0.000124145			37.596	0.00051641	0.000149064	0.000280608	8.15833e-05	0.000423244	0.000589383
	37.54	0.000337501	-7.48202e-05	-0.000262056	7.4278e-05	-5.93088e-05	-0.00011631			37.656	0.000518748	0.000140395	0.000258882	8.85136e-05	0.000412487	0.000611115
	37.693	0.00036765	-6.13492e-05	-0.00022708	6.44498e-05	-1.77267e-05	-7.45446e-05			37.775	0.000522648	0.000123604	0.000216448	0.00010145	0.000390986	0.000653279
	37.783	0.000386272	-5.3354e-05	-0.000206688	5.81114e-05	7.51663e-06	-4.96428e-05			37.865	0.000525348	0.000111101	0.000185048	0.000110535	0.00037464	0.000684278
	37.962	0.000423784	-3.7588e-05	-0.000167592	4.47184e-05	5.91435e-05	4.89447e-07			37.955	0.000528571	9.84332e-05	0.000154497	0.000119106	0.000358256	0.000714383
	38.018	0.000434799	-3.27193e-05	-0.000156236	4.06111e-05	7.54928e-05	1.62368e-05			38.074	0.000535749	8.04062e-05	0.000116208	0.000130002	0.000336468	0.000752463
	38.137	0.000454382	-2.23954e-05	-0.000134701	3.30352e-05	0.000109789	4.92733e-05			38.167	0.000546216	6.42084e-05	8.94593e-05	0.00013829	0.000319332	0.000779972
	38.227	0.000448653	1.00045e-05	-0.000124539	2.96083e-05	0.000123308	5.5738e-05			38.253	0.000564526	4.8247e-05	8.10609e-05	0.00013566	0.000307229	0.000791067
	38.287	0.000452089	2.0629e-05	-0.00011612	2.69336e-05	0.000136247	6.72026e-05			38.347	0.000585345	3.14659e-05	6.79898e-05	0.000133608	0.000296445	0.000807277
	38.406	0.000451981	5.48133e-05	-0.000101781	2.15488e-05	0.00015097	7.79794e-05			38.436	0.00060781	1.64294e-05	5.74115e-05	0.000128781	0.000290129	0.000821886
	38.529	0.000451755	9.23295e-05	-8.81528e-05	1.59436e-05	0.000158526	8.40269e-05			38.552	0.000640853	-2.77319e-06	4.42334e-05	0.000121586	0.00028606	0.000842341
	38.615	0.000448746	0.000113882	-7.99236e-05	1.43359e-05	0.000163996	9.0186e-05			38.641	0.000670438	-1.97386e-05	3.28114e-05	0.00011976	0.000282689	0.000860912
	38.704	0.000440339	0.00013514	-7.30514e-05	1.52359e-05	0.000167645	9.5697e-05			38.731	0.000707991	-4.25066e-05	1.92893e-05	0.000125276	0.000275631	0.000883239
	38.824	0.000440059	0.000176505	-6.36555e-05	1.10407e-05	0.00015611	8.98122e-05			38.85	0.000752917	-5.88174e-05	1.46772e-05	0.000111306	0.000286647	0.000905032
	38.884	0.000434509	0.000193635	-6.02574e-05	1.20585e-05	0.00015158	8.89162e-05			38.94	0.00079441	-7.71505e-05	8.93518e-06	0.000109474	0.000290556	0.000926099
	39.003	0.000439322	0.000231805	-5.33601e-05	9.64592e-06	0.000132717	8.09058e-05			39.029	0.000831122	-8.81727e-05	8.86641e-06	0.000101402	0.000302242	0.000945435
	39.126	0.000431958	0.000266445	-4.87106e-05	1.39585e-05	0.000115157	7.61374e-05			39.149	0.000876102	-9.61664e-05	1.46739e-05	8.97924e-05	0.000322975	0.000971965
	39.216	0.00043409	0.00029121	-4.55448e-05	1.65666e-05	9.97838e-05	7.22678e-05			39.208	0.000894784	-9.58615e-05	2.07344e-05	8.41298e-05	0.000335264	0.000984974
	39.302	0.00044826	0.000312286	-4.2194e-05	1.82646e-05	8.38662e-05	6.93957e-05			39.328	0.000934365	-9.74134e-05	3.2944e-05	7.96347e-05	0.000355702	0.00101367
	39.421	0.000455078	0.00034083	-3.83502e-05	2.59847e-05	6.64308e-05	6.97302e-05			39.447	0.000986025	-0.000115723	3.765e-05	8.51951e-05	0.000363061	0.00104519
	39.514	0.000457304	0.000363952	-3.56109e-05	3.3645e-05	5.56429e-05	7.28121e-05			39.537	0.0010124	-0.000116605	4.90757e-05	8.75262e-05	0.000373198	0.00106668
	39.634	0.000474099	0.000390761	-3.03419e-05	4.43987e-05	4.42606e-05	8.10618e-05			39.627	0.0010311	-0.000109644	6.41477e-05	9.16066e-05	0.000383818	0.00108777
	39.694	0.000492789	0.000400385	-2.51764e-05	5.19069e-05	3.89461e-05	8.77493e-05			39.75	0.00106524	-0.000117711	7.9112e-05	9.89163e-05	0.000384892	0.00111384
	39.813	0.000510688	0.000428978	-1.85552e-05	6.49994e-05	3.52316e-05	0.000103437			39.839	0.00107341	-0.000102413	9.66787e-05	0.000107179	0.000390934	0.00113388
	39.903	0.000532785	0.000448432	-1.06297e-05	7.72885e-05	3.39724e-05	0.000119034			39.925	0.00108182	-9.13892e-05	0.000112293	0.000114818	0.000391879	0.00115149
	40.022	0.0005685	0.000471634	5.09469e-06	9.90817e-05	3.23989e-05	0.000144981			40.015	0.00108444	-7.06722e-05	0.000128181	0.000126179	0.000393757	0.00117211
	40.142	0.00060278	0.000499121	2.08226e-05	0.000120272	3.3756e-05	0.000173537			40.108	0.00108688	-5.09805e-05	0.000143878	0.000135334	0.000392576	0.00119065
	40.197	0.000619215	0.000511805	2.90934e-05	0.00013109	3.41408e-05	0.000187602			40.227	0.00108673	-2.1228e-05	0.00016311	0.000144655	0.000390433	0.00121231
	40.321	0.000656759	0.00054236	4.8023e-05	0.000154688	3.55118e-05	0.000218858			40.373	0.00108242	2.1099e-05	0.000187414	0.000148586	0.000388243	0.00123289
	40.44	0.00069308	0.000572453	6.83852e-05	0.000179497	3.47047e-05	0.000248616			40.433	0.00108271	4.91008e-05	0.00018497	0.000158503	0.000393176	0.00125052
	40.526	0.000718863	0.000594847	8.39665e-05	0.000198399	3.25278e-05	0.000269039			40.523	0.00107922	8.08416e-05	0.000197509	0.000155757	0.000395138	0.00125977
	40.646	0.000752088	0.000626155	0.00010628	0.000228841	2.58223e-05	0.000296859			40.672	0.00107487	0.000143313	0.00021006	0.000149752	0.000406969	0.00127528
	40.676	0.000763163	0.000635469	0.000112254	0.000231206	2.57585e-05	0.000299644			40.792	0.00107774	0.000201876	0.000205224	0.00014587	0.000425732	0.00129126
	40.795	0.000800245	0.000669573	0.000136888	0.000253483	1.78897e-05	0.000315708			40.851	0.00107717	0.000230254	0.000207234	0.000140818	0.000437077	0.00129527
	40.915	0.000837907	0.000704518	0.00016363	0.000276232	5.34981e-06	0.000326509			40.975	0.00109175	0.00029874	0.0001801	0.000135937	0.000468757	0.00131671
	41.034	0.000874058	0.000736661	0.000187686	0.000303067	-8.50498e-06	0.000334656			41.064	0.00110236	0.000348248	0.000161354	0.000129954	0.000495879	0.00133069
	41.157	0.000917179	0.000769749	0.000214088	0.000326518	-2.37642e-05	0.00033399			41.15	0.00112234	0.000400412	0.000125388	0.000125118	0.000524782	0.00135054
	41.217	0.000940325	0.000785508	0.000227201	0.000337022	-3.14698e-05	0.0003311			41.24	0.00113385	0.000451422	0.000105842	0.000118418	0.000559071	0.00136729
	41.366	0.00100684	0.0008192	0.000259281	0.000362328	-3.92334e-05	0.000313191			41.359	0.00115629	0.00052228	6.68879e-05	0.000111619	0.000608053	0.00139766
	41.426	0.00103605	0.0008334	0.000272999	0.00037135	-4.45753e-05	0.00030474			41.449	0.00117406	0.000576477	3.63392e-05	0.000107999	0.000647646	0.00142508
	41.546	0.00109597	0.000862413	0.000298494	0.000389547	-6.64748e-05	0.00029264			41.568	0.0011967	0.000648411	-1.71192e-06	0.000105059	0.000704352	0.00146841
	41.635	0.00114636	0.000879834	0.000317332	0.000403928	-7.12561e-05	0.000277641			41.658	0.00121571	0.000703254	-3.30111e-05	0.000105896	0.00074641	0.0015059
	41.721	0.00119847	0.000895702	0.000335996	0.000418593	-6.61302e-05	0.000258553			41.722	0.00123027	0.000741389	-5.56924e-05	0.000110138	0.000773611	0.00153276
	41.811	0.00125229	0.000910677	0.000352005	0.000435866	-7.43317e-05	0.000248439			41.837	0.00125377	0.000810311	-9.08714e-05	0.000117192	0.000827686	0.00158895
	41.904	0.0013096	0.000925473	0.000368369	0.000455519	-7.11702e-05	0.000234724			41.897	0.00126639	0.000843796	-0.000106577	0.000126492	0.000852667	0.00161616
	42.05	0.00139619	0.00095118	0.000390146	0.000490954	-5.29331e-05	0.000215814			42.017	0.00129093	0.000912463	-0.000137204	0.000143906	0.000904331	0.00167776
	42.144	0.00145003	0.000962907	0.000402316	0.000517515	-4.59868e-05	0.000213085			42.166	0.00132054	0.000991239	-0.000164255	0.000178382	0.000962366	0.00174962
	42.23	0.00149455	0.000977847	0.000411476	0.000543787	-3.04601e-05	0.000211679			42.315	0.00134732	0.00105618	-0.000167405	0.000226403	0.00101932	0.00181154
	42.353	0.00154897	0.0010061	0.00042094	0.000583781	-5.63483e-07	0.000215955			42.409	0.00136515	0.00109806	-0.000171276	0.000257301	0.0010507	0.00185141
	42.413	0.00157387	0.00101764	0.000426288	0.000604926	1.29591e-05	0.000221879			42.465	0.00137623	0.00112461	-0.000176554	0.000277043	0.00106605	0.00187519
	42.532	0.00161374	0.00105167	0.000434155	0.000646087	4.60703e-05	0.000239012			42.558	0.00139381	0.00116196	-0.00017456	0.000311744	0.00109291	0.00191077
	42.622	0.00164378	0.0010685	0.000444584	0.000681574	6.94326e-05	0.000255697			42.678	0.00141684	0.00120603	-0.000166334	0.000357098	0.00112506	0.00195451
	42.741	0.00167478	0.00110361	0.000457305	0.000725566	0.000104741	0.000282817			42.738	0.00142867	0.00122672	-0.000160555	0.000379403	0.00114006	0.00197591
	42.831	0.00169579	0.00113172	0.000469241	0.000758792	0.000132222	0.000305616			42.857	0.00145221	0.00126896	-0.00015254	0.00042501	0.00116551	0.00201738
	42.921	0.00171551	0.00116271	0.000483368	0.000790501	0.000159965	0.000329783			42.943	0.00147105	0.00129378	-0.00013813	0.000451517	0.00118682	0.0020486
	43.07	0.00174854	0.00121811	0.000512971	0.000839164	0.000205906	0.000370176			43.063	0.00150104	0.00132423	-0.000112098	0.000480661	0.00121864	0.00209517
	43.13	0.00175788	0.00123973	0.000522606	0.000863055	0.000227848	0.000383097			43.186	0.00153671	0.00135217	-8.11291e-05	0.000502099	0.00125456	0.0021466
	43.25	0.00179492	0.00128914	0.000561013	0.00088962	0.000260747	0.000414816			43.306	0.0015733	0.00138157	-5.73206e-05	0.000519647	0.00129103	0.00219692
	43.369	0.00183078	0.00133712	0.000599028	0.000918356	0.00029703	0.000438831			43.396	0.00159831	0.00141008	-5.62037e-05	0.000533221	0.00131595	0.00223127
	43.489	0.00187345	0.00138486	0.000643618	0.000942294	0.000333039	0.000457895			43.511	0.00163914	0.00143623	-3.42631e-05	0.000537236	0.00135984	0.0022799
	43.578	0.00190912	0.00141912	0.000680297	0.000957165	0.000359618	0.000468387			43.571	0.00166292	0.00144666	-1.4763e-05	0.000536206	0.00138753	0.00230617
	43.668	0.00194479	0.00145677	0.000714288	0.000971015	0.000386747	0.000473838			43.661	0.00169557	0.00146926	-4.35222e-06	0.000534889	0.0014257	0.00234051
	43.728	0.00197517	0.00147469	0.0007466	0.000977818	0.000404606	0.000478647			43.751	0.00172979	0.00148896	1.44053e-05	0.000530516	0.00146951	0.00237423
	43.818	0.00202012	0.00150216	0.000793711	0.000987997	0.000432095	0.000482611			43.84	0.00176222	0.00150681	4.08596e-05	0.000525865	0.00151709	0.00240574
	43.908	0.00206551	0.00152858	0.000841394	0.000997969	0.000460128	0.000483977			43.93	0.00179307	0.00152719	6.29035e-05	0.000520484	0.00156549	0.00243445
	44.027	0.00212502	0.00156843	0.000897032	0.00100909	0.000496731	0.000478595			44.083	0.00184371	0.00156383	9.94797e-05	0.00050972	0.00165111	0.00247926
	44.177	0.00220515	0.0016181	0.000963473	0.00101883	0.000542948	0.00046349			44.229	0.00187334	0.00160261	0.000150391	0.000510382	0.00173168	0.00251579
	44.236	0.00223598	0.00163124	0.000996777	0.00102668	0.000562142	0.000461668			44.289	0.00189007	0.00161817	0.000169219	0.000508048	0.00176716	0.00253202
	44.386	0.00231824	0.00167193	0.00106703	0.00104098	0.000610475	0.000446803			44.412	0.00191114	0.00165502	0.0002146	0.000512638	0.0018352	0.00256295
	44.505	0.00237505	0.00169867	0.00112887	0.00106645	0.000646492	0.000445496			44.502	0.00192388	0.00168402	0.000250433	0.000519487	0.00188411	0.00258631
	44.562	0.00240906	0.00171481	0.00115132	0.00107049	0.0006662	0.000437739			44.592	0.00193791	0.00171138	0.000291251	0.000527935	0.00193488	0.00261192
	44.655	0.00245545	0.00173841	0.00119314	0.00109002	0.000694602	0.00043553			44.678	0.00194682	0.00174159	0.000330329	0.000540995	0.00197982	0.00263654
	44.775	0.00250889	0.00177108	0.00124474	0.00112468	0.000726532	0.000439395			44.771	0.00195393	0.00178161	0.000368938	0.000559624	0.00202416	0.00266274
	44.831	0.00253775	0.00178656	0.00126799	0.00113676	0.000744385	0.000440288			44.857	0.00196364	0.00181245	0.000412757	0.00057795	0.00206832	0.00269054
	44.924	0.0025779	0.00181492	0.00130494	0.00116664	0.000767826	0.000448223			44.981	0.00197905	0.00187658	0.000462281	0.000609266	0.00212471	0.00272614
	45.044	0.00262597	0.00185547	0.00134955	0.00121042	0.000794358	0.000464313			45.037	0.0019862	0.00189587	0.000494228	0.000624151	0.00215254	0.00274609
	45.164	0.00266854	0.00190262	0.00138779	0.00126176	0.000813977	0.000485662			45.156	0.00200515	0.00195071	0.000552464	0.000657331	0.00220752	0.00278413
	45.253	0.00269828	0.00194166	0.00141239	0.00130288	0.000825348	0.000503824			45.306	0.00203061	0.0020155	0.000632705	0.000700981	0.00227444	0.00283437
	45.343	0.0027287	0.00198081	0.00143987	0.00134328	0.000838211	0.00052657			45.4	0.00204713	0.00205361	0.000686052	0.000728218	0.00231428	0.00286682
	45.459	0.00276558	0.00203064	0.00147911	0.00139545	0.000854565	0.000564169			45.519	0.00208182	0.00212688	0.000735573	0.00075369	0.00236831	0.00289126
	45.612	0.00281094	0.00210511	0.00152057	0.00147119	0.000868204	0.000612812			45.609	0.00210457	0.00217153	0.00078171	0.000772383	0.00240785	0.00291367
	45.669	0.00282721	0.00213251	0.00153708	0.00149934	0.00087315	0.000633066			45.699	0.00212713	0.00221223	0.000830177	0.000789094	0.00244648	0.00293689
	45.792	0.00286378	0.00219397	0.00157043	0.00156115	0.000883264	0.000673984			45.788	0.00215293	0.00226184	0.000872262	0.000799571	0.00248853	0.00294994
	45.878	0.00288985	0.00223603	0.00159544	0.00160381	0.000890932	0.000702823			45.875	0.00217694	0.00230667	0.000915204	0.000807754	0.0025295	0.00296274
	45.968	0.00291994	0.00228086	0.0016217	0.00164814	0.00090035	0.000729604			45.968	0.00220133	0.00235567	0.000960186	0.000812894	0.00257568	0.00297151
	46.032	0.00294133	0.00231083	0.00164278	0.00167864	0.00090755	0.000749108			46.088	0.00223383	0.00241503	0.00101633	0.000816929	0.00263348	0.00298526
	46.121	0.00297344	0.00235185	0.00167382	0.0017199	0.000919084	0.000773537			46.177	0.00225578	0.00246124	0.00105534	0.000816886	0.00267936	0.00298995
	46.245	0.00302277	0.00240644	0.00172216	0.00177414	0.000938411	0.000802855			46.297	0.00228593	0.00252548	0.00110156	0.0008141	0.00274144	0.00299501
	46.361	0.00307255	0.00245247	0.00177458	0.00182088	0.000958438	0.000824732			46.387	0.00230419	0.00257499	0.00113419	0.000811908	0.00279123	0.00299452
	46.477	0.00312947	0.00249795	0.00183181	0.00186345	0.000984131	0.00084114			46.503	0.00232701	0.00264238	0.00116919	0.000809163	0.00285549	0.0029937
	46.567	0.00317661	0.00253256	0.00188018	0.00189266	0.00100826	0.000853582			46.533	0.0023289	0.00265833	0.00118046	0.000810876	0.00287496	0.00299095
	46.656	0.00322407	0.00256373	0.00193156	0.00192039	0.00103154	0.000861655			46.683	0.0023472	0.00274877	0.00121933	0.000818	0.00296543	0.00298543
	46.78	0.00329167	0.00260617	0.00200698	0.00195694	0.00106634	0.000870441			46.772	0.00235494	0.00280523	0.00123806	0.000828198	0.0030217	0.00298216
	46.899	0.0033538	0.00264705	0.00208466	0.00198917	0.0011028	0.000882526			46.892	0.00236227	0.00288485	0.00125801	0.000851633	0.00310251	0.00297836
	47.015	0.00341424	0.00268795	0.00215836	0.00202529	0.00113664	0.000887099			46.982	0.00236704	0.00294845	0.00126933	0.000873231	0.0031642	0.00297691
	47.113	0.00345815	0.0027242	0.00222695	0.00205502	0.00116661	0.000899209			47.075	0.00237088	0.00301686	0.00127865	0.000900978	0.00323109	0.00297597
	47.203	0.00350187	0.00276104	0.00227439	0.00209018	0.00119141	0.000898946			47.195	0.00237372	0.00310967	0.0012916	0.000936008	0.00331366	0.00297326
	47.288	0.00353236	0.00279643	0.00233605	0.00212057	0.00121616	0.000913941			47.311	0.00237732	0.00320175	0.00129867	0.000986218	0.00340953	0.00297254
	47.345	0.00354968	0.00282136	0.00238191	0.00214278	0.0012322	0.000926695			47.405	0.00237999	0.00327874	0.00130535	0.0010277	0.00348871	0.00297082
	47.438	0.00358169	0.00286648	0.00243169	0.00218463	0.00125603	0.000937969			47.494	0.00238335	0.00335305	0.00131097	0.00107036	0.0035713	0.00297005
	47.588	0.00362108	0.00294584	0.00251975	0.00225735	0.00129181	0.000969154			47.584	0.00238624	0.00342898	0.00131958	0.00111111	0.00365295	0.0029667
	47.678	0.00363965	0.00299713	0.00257971	0.00230473	0.00131142	0.000993915			47.674	0.00238958	0.00350533	0.0013299	0.00115134	0.0037371	0.00296245
	47.768	0.00365604	0.0030514	0.00264287	0.00235506	0.00132957	0.0010218			47.76	0.00239348	0.00357817	0.00134219	0.00118806	0.00381449	0.00295664
	47.828	0.00366531	0.00308899	0.00269809	0.00239227	0.00134141	0.00104355			47.884	0.00240123	0.00368264	0.00136329	0.00123908	0.00393502	0.00294974
	47.917	0.00367891	0.00314786	0.0027792	0.00245023	0.00135809	0.00107684			48.004	0.00241184	0.00378218	0.00138969	0.00128408	0.004053	0.00294372
	48.067	0.00370653	0.00325077	0.00288096	0.00254104	0.00138265	0.00113142			48.093	0.00242168	0.00385525	0.00141436	0.00131387	0.00414713	0.00294025
	48.217	0.00373453	0.0033607	0.00302676	0.00264723	0.00140998	0.00119369			48.213	0.00243982	0.00395121	0.00145337	0.00135135	0.00426614	0.00293754
	48.337	0.00376088	0.00345301	0.00315185	0.00273833	0.00143551	0.00124526			48.333	0.00246327	0.00404331	0.00149867	0.00138632	0.00438176	0.00293873
	48.426	0.00378439	0.00352142	0.00324139	0.00280444	0.00145611	0.00128372			48.389	0.0024762	0.00408733	0.00152406	0.00140116	0.00444073	0.00293974
	48.486	0.00380264	0.00356574	0.00329857	0.0028453	0.00147	0.00130959			48.483	0.00250135	0.00415923	0.00156934	0.00142641	0.00453542	0.00294438
	48.572	0.0038286	0.00363572	0.00339728	0.00291881	0.00149695	0.00134847			48.599	0.00253543	0.00424334	0.00162798	0.00145742	0.00465041	0.00295342
	48.666	0.00386172	0.00370537	0.00349638	0.00298652	0.00152511	0.00139046			48.692	0.0025645	0.00430791	0.00167745	0.00148198	0.00474515	0.00296193
	48.782	0.00390509	0.0037926	0.00362867	0.00307661	0.00156692	0.00144385			48.812	0.00260762	0.00439495	0.00174838	0.00151614	0.00486841	0.00297713
	48.906	0.00395482	0.00388952	0.00377895	0.00318583	0.00162173	0.00150348			48.932	0.0026579	0.00448802	0.0018282	0.00155554	0.00498961	0.00300176
	49.026	0.00400819	0.00398788	0.00393001	0.00330858	0.00168608	0.00156481			49.052	0.00271156	0.00458511	0.00191441	0.00160005	0.00511041	0.00303551
	49.085	0.00403489	0.00403395	0.00400573	0.00336723	0.00171895	0.00159546			49.142	0.00274363	0.00465265	0.00197229	0.00163199	0.00520484	0.00305392
	49.175	0.00407978	0.00411053	0.00412432	0.00347643	0.00177814	0.00164581			49.232	0.00278166	0.00472854	0.00203839	0.00166973	0.00529619	0.00308394
	49.295	0.00413377	0.00419949	0.00428778	0.00359866	0.0018518	0.0017107			49.321	0.00281166	0.00480111	0.00209706	0.00170648	0.0053882	0.0031078
	49.385	0.00418061	0.00427722	0.00441483	0.00372581	0.0019218	0.00176604			49.411	0.00285074	0.00488463	0.00216679	0.00175068	0.00547786	0.00314785
	49.505	0.00423154	0.00436249	0.00459118	0.00385525	0.00200204	0.00183297			49.498	0.00289235	0.00497103	0.00223869	0.00179784	0.00556348	0.00319531
	49.625	0.00429025	0.00446403	0.00477415	0.0040393	0.00210457	0.00191141			49.561	0.00292224	0.00503523	0.00229017	0.00183353	0.00562553	0.00323133
	49.711	0.00432881	0.00453316	0.00490983	0.00416664	0.00217723	0.00196716			49.707	0.00299891	0.00519391	0.00241427	0.00192435	0.00576887	0.00332813
	49.774	0.00435945	0.0045897	0.0050129	0.00428082	0.00224121	0.0020143			49.801	0.00305755	0.00530487	0.00250048	0.00199005	0.00586119	0.0034024
	49.894	0.00440654	0.0046801	0.00520835	0.00444646	0.0023357	0.0020881			49.891	0.00312604	0.00541966	0.00259281	0.00206047	0.00594977	0.00348584
	49.984	0.00444594	0.00475766	0.00536106	0.00460326	0.00242434	0.0021542			50.01	0.00321709	0.00557379	0.00270783	0.00215723	0.00607035	0.00359306
	50.074	0.00448906	0.00483953	0.00552019	0.00477618	0.00252673	0.00222879			50.13	0.00331769	0.00573527	0.00282483	0.00226155	0.00619556	0.00370469
	50.224	0.00455567	0.0049726	0.00578177	0.00504214	0.00267789	0.00234307			50.19	0.0033648	0.00581524	0.00287655	0.00231224	0.00626022	0.00375567
	50.344	0.00462656	0.00508714	0.0060056	0.00528398	0.00283301	0.00245629			50.31	0.00349256	0.00598855	0.0030121	0.00243363	0.00639123	0.0038814
	50.434	0.00469147	0.00517429	0.00617824	0.00546795	0.00295861	0.0025482			50.43	0.00361354	0.00615869	0.00313532	0.00254999	0.00652697	0.00399488
	50.524	0.00475552	0.00526295	0.00634592	0.00564661	0.0030744	0.00263556			50.55	0.00376125	0.00633279	0.00328419	0.00268582	0.00666973	0.0041215
	50.61	0.0048046	0.00535234	0.00649572	0.00581478	0.00316797	0.0027098			50.64	0.00387166	0.00646067	0.00339626	0.00278612	0.00677978	0.00421252
	50.703	0.00488571	0.0054495	0.00667038	0.00600778	0.00329662	0.00280791			50.73	0.00398656	0.00658653	0.00351502	0.00288866	0.00689292	0.00430422
	50.793	0.00497639	0.00554488	0.00684084	0.00619707	0.00342654	0.00290716			50.789	0.00406397	0.00666771	0.00359677	0.0029566	0.00696861	0.00436483
	50.913	0.00514821	0.00566825	0.00708218	0.00645334	0.00362647	0.0030566			50.879	0.00417814	0.00679019	0.00372241	0.00305331	0.00708093	0.00445487
	51.033	0.00529544	0.00580108	0.00730503	0.00671218	0.00380241	0.00319127			50.999	0.00434821	0.00694762	0.00391319	0.00319655	0.00724251	0.00458454
	51.093	0.00536322	0.0058703	0.00741223	0.00684396	0.00388714	0.00325661			51.089	0.00448008	0.00706244	0.0040668	0.0033048	0.00736614	0.00468492
	51.183	0.00554744	0.00596356	0.00759943	0.00704452	0.00405441	0.00337601			51.239	0.0047091	0.00724896	0.00434357	0.00348848	0.0075758	0.00485986
	51.303	0.00573596	0.00610006	0.00782558	0.00731717	0.00424981	0.00351816			51.359	0.0049023	0.00739574	0.00458427	0.00364189	0.00774667	0.00500809
	51.453	0.00600313	0.00627051	0.00811546	0.00766715	0.00451289	0.00370231			51.449	0.00506084	0.00750634	0.00478372	0.00377319	0.00788422	0.00512864
	51.543	0.00620295	0.0063729	0.00830307	0.00788678	0.00469072	0.00381865			51.569	0.00527342	0.00765732	0.00505826	0.00395054	0.00806081	0.00529284
	51.663	0.00645928	0.0065137	0.0085513	0.00818567	0.00492965	0.00397262			51.659	0.00542737	0.00777141	0.00525932	0.00407464	0.00818229	0.00541491
	51.722	0.00658749	0.00658432	0.00867516	0.00833573	0.00505084	0.0040491			51.719	0.00553598	0.00784996	0.00540173	0.00416722	0.00826676	0.00550085
	51.809	0.00677303	0.00668799	0.00885723	0.00855687	0.00523096	0.00416223			51.839	0.0057535	0.00800979	0.0056851	0.00435302	0.00843037	0.00567607
	51.902	0.00699942	0.00681102	0.00906851	0.00881384	0.00544401	0.00428894			51.899	0.00587732	0.00810065	0.00585756	0.00448008	0.00852564	0.00577335
	51.992	0.00721153	0.00693102	0.00927239	0.00906277	0.0056518	0.00441273			52.048	0.00615867	0.00831441	0.00622381	0.00473885	0.00872983	0.00600673
	52.082	0.00742641	0.00705519	0.00948062	0.00931712	0.00586626	0.00453941			52.138	0.00633523	0.00845121	0.00645374	0.00491236	0.00885793	0.00615562
	52.262	0.00787974	0.00733737	0.00992032	0.00986027	0.00632769	0.00480953			52.232	0.0065301	0.00860961	0.00672952	0.00512719	0.00900545	0.00631789
	52.322	0.00801326	0.00740865	0.0100582	0.0100211	0.00646936	0.00489415			52.322	0.00671668	0.00876423	0.0069912	0.00533521	0.0091484	0.00647642
	52.472	0.00839831	0.00766029	0.0104399	0.0104877	0.00687481	0.00513526			52.408	0.00689806	0.00891874	0.00725268	0.00554551	0.00929204	0.00663125
	52.532	0.00855455	0.00776503	0.0105954	0.0106765	0.00704102	0.00523563			52.528	0.00715469	0.00914253	0.00763056	0.005852	0.00950342	0.0068513
	52.622	0.00878561	0.00791604	0.0108299	0.0109559	0.00728904	0.00538661			52.588	0.007289	0.00926493	0.00784588	0.00602316	0.00962186	0.00696438
	52.742	0.00912245	0.00816271	0.0111537	0.011348	0.00764734	0.00561188			52.708	0.00755296	0.00950218	0.00825142	0.00635141	0.00985606	0.00718909
	52.862	0.00947826	0.00843155	0.0114807	0.0117369	0.00802387	0.00585692			52.794	0.0077405	0.00967005	0.00853459	0.0065835	0.010026	0.00734818
	52.918	0.00962149	0.00851995	0.011632	0.0119065	0.00817848	0.00595451			52.944	0.00808529	0.0099846	0.00909429	0.0070286	0.0103566	0.00763109
	53.012	0.00989585	0.00871425	0.0118902	0.012199	0.00846829	0.00614567			53.068	0.00837599	0.0102463	0.00956987	0.0074049	0.0106412	0.00786303
	53.158	0.0103567	0.00904653	0.0122927	0.012643	0.00894989	0.00647282			53.158	0.00858373	0.0104299	0.00990153	0.0076704	0.0108462	0.00802498
	53.218	0.010548	0.00917843	0.0124585	0.0128199	0.00914843	0.00660893			53.218	0.00873846	0.0105664	0.0101686	0.00787562	0.0109989	0.00814267
	53.342	0.010928	0.00942492	0.0128041	0.0131838	0.00953368	0.00687036			53.368	0.0091108	0.0108861	0.0107812	0.00835766	0.0113638	0.00841959
	53.428	0.0112245	0.00962208	0.0130411	0.0134253	0.00983538	0.00708234			53.454	0.00932346	0.0110635	0.0111232	0.00862892	0.0115711	0.00857238
	53.552	0.011642	0.00988557	0.0133841	0.0137733	0.0102456	0.00736699			53.544	0.00956346	0.0112618	0.0115212	0.00894144	0.0117986	0.00874347
	53.642	0.0119629	0.0100844	0.01363	0.0140176	0.0105609	0.00758972			53.668	0.00989866	0.0115325	0.0120691	0.00937573	0.0121102	0.00897735
	53.732	0.0122902	0.0102822	0.0138736	0.0142591	0.0108792	0.00781539			53.728	0.0100665	0.0116665	0.0123435	0.00959503	0.0122622	0.0090935
	53.822	0.0126243	0.0104799	0.0141144	0.0144982	0.0112025	0.00804622			53.844	0.0104028	0.0119331	0.0128917	0.0100405	0.0125572	0.00932493
	53.972	0.0131954	0.0108085	0.0145084	0.0148906	0.0117606	0.00845333			53.904	0.0105698	0.0120611	0.0131588	0.0102546	0.0127056	0.0094371
	54.032	0.0134255	0.0109397	0.0146637	0.0150492	0.0119835	0.00861667			54.028	0.0109384	0.012347	0.0137526	0.0107468	0.0130152	0.00968647
	54.092	0.0136563	0.0110716	0.0148177	0.0152096	0.012206	0.00877965			54.118	0.0112092	0.0125555	0.0141874	0.0111119	0.0132361	0.00986859
	54.272	0.0143505	0.0114663	0.0152692	0.0156905	0.0128905	0.0092975			54.208	0.0114899	0.0127725	0.0146334	0.0115027	0.013451	0.0100554
	54.362	0.0146984	0.0116715	0.0154929	0.0159436	0.0132245	0.00954501			54.328	0.0118447	0.0130445	0.0152153	0.011982	0.0137378	0.0102973
	54.482	0.0151597	0.0119492	0.0157869	0.0162856	0.0136767	0.0098873			54.478	0.0123109	0.0134062	0.0159636	0.0126524	0.0140712	0.0106078
	54.542	0.015387	0.0120876	0.0159309	0.0164556	0.0139063	0.0100675			54.598	0.0126786	0.0136939	0.0165609	0.013192	0.0143254	0.0108545
	54.662	0.0158351	0.0123674	0.0162141	0.0167972	0.0143654	0.010435			54.718	0.0130476	0.0139803	0.0171461	0.0137557	0.0145563	0.0110943
	54.722	0.0160527	0.0125031	0.0163474	0.0169589	0.0145945	0.0106322			54.778	0.0132285	0.0141229	0.0174384	0.0140341	0.0146708	0.0112146
	54.842	0.0164873	0.012788	0.0166194	0.0172973	0.0150481	0.0110117			54.868	0.0134969	0.0143412	0.0178854	0.0144454	0.0148471	0.0114004
	54.962	0.0169128	0.0130762	0.0168861	0.0176318	0.0154982	0.0113972			54.988	0.0138533	0.0146171	0.0184345	0.0150275	0.0150469	0.0116259
	55.052	0.0172255	0.0132925	0.0170812	0.0178758	0.015832	0.0116915			55.078	0.014119	0.0148362	0.0188673	0.0154523	0.0152115	0.0118075
	55.172	0.017633	0.0135729	0.0173238	0.0181756	0.0162617	0.0120954			55.138	0.0142969	0.0149847	0.0191554	0.015739	0.0153208	0.0119291
	55.262	0.0179366	0.013806	0.0175421	0.0184398	0.0166174	0.0123838			55.258	0.014638	0.0152472	0.0196541	0.0163301	0.015507	0.0121372
	55.352	0.0182323	0.014009	0.0177107	0.0186393	0.0169261	0.0126944			55.348	0.0148846	0.0154316	0.0199975	0.016771	0.015642	0.0122813
	55.472	0.0186235	0.0142903	0.0179563	0.0189187	0.0173598	0.0131053			55.438	0.0151323	0.0156221	0.0203471	0.0172087	0.0157858	0.0124292
	55.502	0.0187175	0.0143498	0.0180009	0.0189686	0.0174475	0.0132084			55.559	0.0154699	0.0158871	0.0208255	0.0177992	0.0159902	0.0126316
	55.622	0.019092	0.0146001	0.0182055	0.0191888	0.0178273	0.013616			55.649	0.0157006	0.0160489	0.0211121	0.0182234	0.0161252	0.012753
	55.742	0.019462	0.0148468	0.0184133	0.0194012	0.0182091	0.0140203			55.769	0.0160138	0.0162733	0.0215072	0.0187851	0.0163163	0.01292
	55.832	0.019734	0.0150228	0.0185618	0.0195457	0.0184844	0.0143193			55.829	0.0161671	0.0163792	0.0216923	0.019059	0.0164099	0.0129983
	55.953	0.0201044	0.0152551	0.0187631	0.0197322	0.018859	0.0147244			55.949	0.016493	0.0166128	0.0221102	0.0196267	0.0166196	0.0131725
	56.043	0.0203486	0.0154022	0.0188812	0.019837	0.0190854	0.0149974			56.039	0.0167168	0.0167548	0.0223613	0.0200185	0.0167556	0.0132787
	56.163	0.0207184	0.0156123	0.0190687	0.0199953	0.0194422	0.0153951			56.159	0.017007	0.0169291	0.0226688	0.0205151	0.0169254	0.0134111
	56.313	0.0210411	0.01581	0.0192083	0.0201122	0.019722	0.0157728			56.283	0.0172726	0.0170692	0.0228954	0.0209458	0.0170545	0.0135207
	56.373	0.0212368	0.0159067	0.0193002	0.0201845	0.0199021	0.015976			56.399	0.0175516	0.0172269	0.0231796	0.0213947	0.0172055	0.0136497
	56.493	0.0214823	0.0160554	0.0194035	0.0202687	0.0201162	0.0162655			56.459	0.0176835	0.0172951	0.023295	0.0215977	0.0172657	0.0137083
	56.553	0.0216092	0.0161292	0.0194564	0.0203115	0.0202272	0.0164135			56.579	0.0179415	0.0174238	0.0235099	0.0219853	0.017373	0.0138245
	56.643	0.0217847	0.0162347	0.0195273	0.0203701	0.0203802	0.0166245			56.669	0.0181422	0.0175225	0.0236819	0.0222894	0.0174534	0.0139152
	56.763	0.0220224	0.0163716	0.0196215	0.0204503	0.0205873	0.0169097			56.759	0.0183052	0.017592	0.0237777	0.0225102	0.0174918	0.0139935
	56.853	0.0221258	0.0164623	0.0196571	0.0204853	0.0206782	0.0170712			56.82	0.0184212	0.017642	0.0238534	0.0226736	0.0175206	0.0140493
	57.003	0.0223468	0.0166168	0.019737	0.020567	0.0208722	0.0173793			56.91	0.018567	0.0176963	0.0239207	0.0228624	0.0175392	0.0141276
	57.094	0.0224007	0.0166977	0.0197463	0.020585	0.0209176	0.0175106			57.06	0.0188287	0.0177968	0.0240649	0.0232334	0.0175746	0.0142591
	57.184	0.0224367	0.016772	0.0197451	0.0205935	0.020944	0.0176278			57.15	0.0189607	0.0178373	0.024111	0.0234129	0.0175737	0.0143332
	57.27	0.0225435	0.0168591	0.0197796	0.0206439	0.0210361	0.0177941			57.27	0.0190966	0.0178594	0.0241154	0.0235834	0.0175478	0.014426
	57.394	0.0225935	0.0169633	0.0197749	0.0206632	0.0210678	0.0179563			57.334	0.0191453	0.0178519	0.0240862	0.0236344	0.0175223	0.0144714
	57.454	0.0225992	0.0170085	0.0197622	0.0206613	0.0210637	0.0180197			57.484	0.0193077	0.0178743	0.0240866	0.0238747	0.0174835	0.0145733
	57.57	0.0225916	0.0170895	0.0197263	0.0206435	0.0210339	0.018125			57.574	0.0193724	0.017863	0.0240443	0.0239679	0.0174471	0.0146263
	57.69	0.0225593	0.0171638	0.0196745	0.020604	0.0209748	0.0182102			57.69	0.0194483	0.0178451	0.0239812	0.0240879	0.0174001	0.0146883
	57.784	0.0224938	0.0172013	0.0196131	0.0205354	0.0208874	0.0182387			57.781	0.0194683	0.0178017	0.0238844	0.0241169	0.0173528	0.0147266
	57.904	0.0224146	0.0172521	0.0195361	0.020447	0.0207782	0.0182767			57.871	0.0195032	0.0177728	0.023807	0.0241805	0.0173151	0.0147642
	57.935	0.0223867	0.0172609	0.0195126	0.0204166	0.0207431	0.0182795			57.961	0.0194897	0.0177097	0.0236749	0.0241625	0.0172652	0.0147886
	58.085	0.0222662	0.0173175	0.0194053	0.0202811	0.0205847	0.0183073			58.051	0.0194423	0.0176275	0.0235087	0.0240937	0.0172089	0.0148009
	58.145	0.0221662	0.0173052	0.0193402	0.0201745	0.0204783	0.0182695			58.141	0.0193989	0.0175521	0.0233485	0.024036	0.0171577	0.0148117
	58.265	0.0220197	0.0173223	0.0192338	0.0200145	0.0203118	0.0182479			58.288	0.0192915	0.0174149	0.0230532	0.023888	0.0170696	0.0148153
	58.385	0.0218221	0.0173062	0.0191074	0.0198043	0.0201092	0.0181822			58.408	0.0191599	0.0172882	0.022775	0.0237035	0.0169882	0.0148031
	58.475	0.0216211	0.0172587	0.018991	0.0195992	0.0199243	0.0180904			58.501	0.0190526	0.0171914	0.0225559	0.0235509	0.0169246	0.0147915
	58.596	0.0213407	0.0171928	0.0188307	0.0193219	0.0196768	0.0179666			58.592	0.018959	0.0171016	0.022349	0.0234106	0.0168661	0.0147841
	58.685	0.0211562	0.0171601	0.018724	0.0191382	0.0195108	0.0178946			58.686	0.0188263	0.0169993	0.0221087	0.0232159	0.0167939	0.0147659
	58.806	0.0208391	0.0170747	0.0185493	0.0188418	0.0192511	0.017751			58.772	0.0186955	0.0169049	0.0218827	0.0230223	0.0167237	0.0147471
	58.896	0.0205825	0.0169997	0.0184098	0.0186117	0.0190503	0.0176324			58.892	0.0184722	0.0167659	0.0215433	0.0227015	0.0166071	0.0147085
	58.986	0.0203289	0.016926	0.0182728	0.0183855	0.0188523	0.0175159			58.952	0.0183863	0.0167033	0.0213888	0.0225636	0.0165585	0.0146997
	59.106	0.0199138	0.0167879	0.0180501	0.0180492	0.0185594	0.0173191			59.042	0.0181896	0.0165938	0.0211194	0.0222858	0.0164536	0.0146621
	59.166	0.0197015	0.0167166	0.017936	0.0178815	0.0184129	0.0172191			59.163	0.0179434	0.0164502	0.0207689	0.0219221	0.0163163	0.014621
	59.257	0.0193969	0.0166163	0.017773	0.0176359	0.0181961	0.0170744			59.287	0.0176988	0.0163032	0.020414	0.0215436	0.0161747	0.0145863
	59.407	0.018817	0.0164131	0.0174584	0.0172047	0.0178169	0.0168005			59.403	0.0174204	0.0161485	0.0200581	0.0211382	0.0160105	0.0145357
	59.467	0.0185499	0.016314	0.0173086	0.0170212	0.0176598	0.0166787			59.493	0.0171944	0.0160218	0.0197779	0.0208101	0.0158733	0.0144937
	59.617	0.0179263	0.0160863	0.0169578	0.0165803	0.0172743	0.016389			59.583	0.0169803	0.0158953	0.0195036	0.0204856	0.015738	0.0144596
	59.707	0.0175404	0.0159419	0.0167349	0.0163119	0.0170411	0.0162111			59.673	0.0167304	0.0157531	0.0192127	0.0201323	0.0155797	0.0144094
	59.798	0.0171567	0.0158001	0.0165131	0.0160433	0.0168019	0.0160311			59.794	0.0163627	0.0155428	0.0188068	0.0196342	0.0153456	0.0143264
	59.918	0.0166186	0.0155842	0.0161819	0.0156719	0.016491	0.0157873			59.854	0.0161826	0.0154357	0.0186061	0.0193883	0.0152286	0.0142867
	60.008	0.0162362	0.0154415	0.0159551	0.0154018	0.0162458	0.0156039			59.974	0.015802	0.0152052	0.0181934	0.0188851	0.0149822	0.0141942
	60.098	0.0158377	0.0152758	0.0157012	0.0151185	0.0160081	0.0154188			60.095	0.0154197	0.0149644	0.0177742	0.0183816	0.0147324	0.0141006
	60.188	0.0154403	0.0150965	0.0154353	0.0148288	0.0157758	0.0152339			60.184	0.0151243	0.0147728	0.0174561	0.0180066	0.0145432	0.0140177
	60.309	0.0149185	0.0148583	0.0150855	0.0144374	0.0154552	0.0149827			60.305	0.0147329	0.0145171	0.0170234	0.0175067	0.0142918	0.0139163
	60.399	0.0145389	0.0146666	0.0148188	0.0141412	0.0152204	0.0147948			60.429	0.0143142	0.0142335	0.0165668	0.0169925	0.0140329	0.0137866
	60.489	0.0141633	0.0144779	0.0145585	0.0138424	0.0149781	0.0146043			60.545	0.013918	0.0139703	0.0161312	0.0165152	0.0137966	0.0136677
	60.609	0.0136633	0.0142241	0.0142146	0.0134361	0.0146479	0.0143474			60.632	0.0136167	0.0137649	0.015801	0.0161586	0.0136223	0.0135661
	60.73	0.013173	0.0139505	0.0138669	0.013021	0.0143155	0.0140839			60.722	0.0132985	0.0135528	0.0154536	0.0157891	0.0134459	0.0134574
	60.82	0.0128125	0.013742	0.0136107	0.0127085	0.014065	0.0138848			60.82	0.0129574	0.0133156	0.0150814	0.0153903	0.0132566	0.0133265
	60.936	0.012355	0.0134672	0.0132834	0.0123029	0.0137388	0.0136238			60.846	0.0128734	0.0132501	0.0149889	0.0152875	0.0132062	0.0132884
	61	0.0121231	0.0133102	0.0131077	0.012084	0.0135565	0.0134771			60.97	0.0124423	0.0129519	0.0145224	0.0147841	0.0129706	0.0131132
	61.12	0.0116664	0.0130214	0.0127764	0.0116634	0.0132127	0.0132011			61.087	0.0120396	0.0126739	0.0140917	0.0143112	0.0127486	0.0129398
	61.21	0.0113269	0.0128042	0.0125294	0.0113479	0.0129544	0.0129925			61.177	0.0117289	0.0124651	0.0137639	0.0139468	0.0125768	0.012803
	61.305	0.0109771	0.0125759	0.0122708	0.0110176	0.0126816	0.012772			61.327	0.0112086	0.0121287	0.0132249	0.0133366	0.0122866	0.0125697
	61.421	0.0105353	0.0122976	0.0119507	0.0106126	0.0123548	0.0125014			61.451	0.0107944	0.011864	0.0128033	0.0128445	0.012037	0.0123765
	61.545	0.0101128	0.012012	0.0116199	0.0101967	0.012004	0.0122201			61.541	0.0104966	0.0116813	0.0125037	0.0124909	0.0118512	0.0122373
	61.632	0.00978496	0.0118088	0.0113782	0.00990138	0.0117682	0.0120208			61.628	0.0102129	0.0115127	0.0122199	0.0121539	0.0116678	0.0121048
	61.722	0.00947344	0.0116079	0.0111341	0.0096067	0.0115261	0.0118222			61.718	0.00992441	0.0113465	0.0119318	0.0118117	0.0114743	0.0119705
	61.812	0.00916977	0.0114126	0.0108909	0.00931863	0.0112898	0.0116291			61.808	0.00964412	0.0111902	0.0116495	0.0114809	0.0112774	0.0118402
	61.902	0.00888671	0.011227	0.0106526	0.00904087	0.0110606	0.0114455			61.868	0.00946219	0.0110919	0.0114639	0.0112678	0.0111448	0.0117556
	62.026	0.00847114	0.0109674	0.0103143	0.00866111	0.0107551	0.0111955			61.989	0.00909656	0.0108982	0.0110894	0.0108383	0.0108759	0.0115886
	62.113	0.00819294	0.0107914	0.0100798	0.00840457	0.0105481	0.0110293			62.109	0.00875606	0.010727	0.010725	0.0104463	0.0106089	0.0114297
	62.233	0.00780839	0.0105491	0.00975377	0.00805897	0.0102689	0.0108076			62.229	0.00841752	0.0105533	0.01036	0.0100521	0.0103415	0.0112744
	62.293	0.00762608	0.0104311	0.00959382	0.00789304	0.0101335	0.0107026			62.32	0.00816014	0.0104131	0.010083	0.00974737	0.0101361	0.0111591
	62.417	0.00721832	0.0101731	0.00924522	0.00754391	0.00984582	0.0104798			62.44	0.00784259	0.0102417	0.0097244	0.00937752	0.00986967	0.0110096
	62.534	0.00690973	0.00995299	0.0089526	0.00725397	0.00959969	0.0103003			62.53	0.00761272	0.0101127	0.00945923	0.00911008	0.00967204	0.0108982
	62.658	0.0065591	0.00970305	0.00862604	0.00694002	0.00932718	0.0101012			62.59	0.00746387	0.0100269	0.00928513	0.00893759	0.00954207	0.010824
	62.745	0.00633288	0.00952969	0.00840712	0.00673206	0.00914113	0.00996875			62.681	0.00724273	0.00989405	0.00902541	0.00868166	0.00934708	0.0107115
	62.835	0.00611082	0.00934984	0.00818708	0.00652432	0.00895078	0.00983499			62.805	0.00694122	0.00969404	0.00867302	0.008329	0.00907953	0.0105567
	62.925	0.00590224	0.00916999	0.00797555	0.00632618	0.00876381	0.00970585			62.891	0.00675152	0.00957132	0.00845061	0.00811827	0.00890906	0.0104505
	63.019	0.00570005	0.00898269	0.00776612	0.00613448	0.00857468	0.00957883			63.012	0.00648095	0.00937711	0.00813982	0.00781506	0.00866769	0.0102994
	63.109	0.00551627	0.00880181	0.00757123	0.00595979	0.00839618	0.00946029			63.162	0.00616177	0.00913474	0.0077911	0.00747311	0.00838632	0.0101148
	63.226	0.00527894	0.00856109	0.0073103	0.00570922	0.00815002	0.00928942			63.282	0.00591384	0.00893466	0.00753803	0.00721973	0.00817262	0.00996901
	63.346	0.00505495	0.00831564	0.00705435	0.00545716	0.00789894	0.00911658			63.373	0.00572155	0.00877526	0.00732973	0.00701679	0.00800875	0.00985349
	63.467	0.00484654	0.00807095	0.00681284	0.00524556	0.00766676	0.00896421			63.463	0.00553524	0.00862054	0.00712944	0.00682428	0.00785237	0.00973924
	63.557	0.00469657	0.00788982	0.00663522	0.00508272	0.00749121	0.00884749			63.527	0.00540748	0.00851254	0.00700897	0.00670268	0.00774723	0.00966134
	63.647	0.00455139	0.00771084	0.0064607	0.00491058	0.00730936	0.00872659			63.613	0.00523647	0.00836796	0.00685075	0.00654263	0.00760771	0.00955612
	63.738	0.0044082	0.00753265	0.0062889	0.00474101	0.00712625	0.00860692			63.704	0.00505775	0.00821395	0.00670268	0.00638486	0.00746327	0.00944578
	63.832	0.00425605	0.00735017	0.0061167	0.00462298	0.00697583	0.00850898			63.824	0.00481994	0.00802569	0.00647056	0.0061614	0.00726975	0.00929493
	63.918	0.00411884	0.00718757	0.0059621	0.00449581	0.00682496	0.00841072			63.944	0.00458801	0.007823	0.00630528	0.00597124	0.00707985	0.00914633
	64.069	0.00387472	0.00691116	0.00569847	0.0042834	0.0065659	0.00824257			64.035	0.00441133	0.00768227	0.00615713	0.00581824	0.00693271	0.00903055
	64.189	0.0036751	0.00670117	0.00549664	0.00413291	0.00637206	0.00811639			64.159	0.00417447	0.0074909	0.00596843	0.00561823	0.00672993	0.00887054
	64.249	0.00357356	0.00659728	0.00539438	0.00404754	0.00626534	0.00804792			64.245	0.00401184	0.00736374	0.0058361	0.00548085	0.00658706	0.00875817
	64.373	0.00335859	0.00639781	0.00519961	0.00393147	0.00609552	0.00793485			64.366	0.00378325	0.00719648	0.00564617	0.00528813	0.00638238	0.00859918
	64.43	0.00325864	0.0063092	0.00511125	0.00387835	0.00601714	0.00788279			64.396	0.00373345	0.00714548	0.00560851	0.00524652	0.00633247	0.00855823
	64.52	0.00309942	0.00617306	0.00497308	0.00379781	0.00589627	0.00780221			64.546	0.00346904	0.00693579	0.0053849	0.0050221	0.00607628	0.00835681
	64.641	0.00288508	0.0059984	0.00479128	0.00370118	0.00574457	0.00770016			64.607	0.00336352	0.00685469	0.00529334	0.00493199	0.00597113	0.00827481
	64.731	0.00272104	0.00586865	0.004651	0.00362587	0.00563298	0.00762464			64.731	0.00316226	0.00668745	0.00511142	0.00475625	0.00575871	0.00810615
	64.855	0.00250849	0.00570484	0.0044703	0.00354813	0.00550145	0.00753429			64.821	0.0030155	0.0065742	0.0049794	0.00462866	0.0056029	0.00798596
	64.976	0.00232275	0.00555805	0.00430488	0.00348559	0.00538495	0.00745145			64.912	0.00288496	0.00645198	0.00485068	0.00450876	0.00544937	0.00786101
	65.092	0.00214546	0.00541486	0.00413838	0.00341976	0.00527738	0.00737332			65.028	0.00272966	0.00629674	0.00469092	0.00436209	0.00525585	0.00770185
	65.186	0.00201717	0.00530408	0.00400933	0.00336935	0.00519492	0.00730967			65.148	0.00258902	0.00613172	0.00453371	0.00422136	0.00506047	0.00753549
	65.277	0.00188599	0.00519128	0.0038765	0.00332108	0.00512059	0.00725313			65.269	0.00246676	0.0059602	0.00438534	0.00409098	0.00486857	0.00736681
	65.367	0.00179086	0.00509201	0.00376467	0.00327041	0.00504409	0.00718399			65.359	0.00238709	0.00582866	0.00428222	0.00400127	0.00472923	0.00724133
	65.423	0.00172688	0.00502664	0.00369114	0.00323927	0.00499879	0.00714312			65.453	0.00230199	0.00568788	0.00417798	0.00390931	0.0045853	0.00711411
	65.514	0.00162983	0.00492081	0.00357506	0.00318749	0.00492542	0.00707291			65.544	0.00225425	0.00554466	0.00409173	0.00383745	0.00445356	0.00698286
	65.634	0.00152439	0.00478719	0.00343492	0.00310983	0.00482501	0.00696387			65.63	0.00220835	0.00540661	0.00401443	0.00377172	0.00433104	0.00686209
	65.755	0.00140592	0.00464057	0.00328808	0.00304365	0.00472783	0.00686168			65.724	0.00215898	0.00525081	0.00393446	0.00370243	0.0042001	0.00673189
	65.849	0.00132968	0.00453142	0.00318477	0.00298486	0.00464717	0.00676853			65.811	0.00212228	0.00510349	0.00386802	0.00364453	0.00408288	0.00661093
	65.969	0.00122994	0.00438487	0.00305497	0.00291732	0.00454146	0.00665047			65.932	0.00207474	0.00489244	0.00378366	0.0035681	0.00392496	0.00644307
	66.09	0.00115767	0.00425438	0.00294293	0.00282896	0.00442671	0.00650806			66.052	0.0020335	0.00467885	0.00371018	0.00349743	0.00377404	0.00627566
	66.21	0.00109389	0.00412852	0.00284128	0.00274179	0.00431016	0.00636669			66.172	0.00199516	0.00446259	0.00364525	0.00342949	0.00362775	0.00610631
	66.297	0.00103791	0.0040253	0.00276402	0.00269101	0.0042234	0.00627318			66.263	0.00196519	0.00429599	0.00360024	0.00337732	0.00351882	0.00597585
	66.357	0.000994414	0.00394722	0.00270758	0.0026611	0.00416036	0.00621051			66.413	0.00191822	0.00402671	0.0035331	0.00329346	0.00334225	0.00575635
	66.451	0.000951859	0.00384919	0.00263738	0.00259702	0.00406422	0.00610428			66.447	0.00190866	0.00396895	0.00351864	0.00327564	0.00330296	0.00570588
	66.572	0.000908227	0.00373193	0.00255832	0.00251304	0.0039427	0.00597385			66.568	0.00186928	0.00376137	0.00346683	0.00320808	0.00316211	0.00552333
	66.688	0.000878245	0.00362761	0.00249661	0.00243298	0.00383078	0.00586284			66.658	0.00184017	0.00361658	0.00342688	0.00315929	0.00305873	0.00538529
	66.749	0.000869007	0.00357565	0.00247227	0.00239132	0.0037747	0.00581456			66.779	0.00180194	0.00344234	0.00336766	0.00309661	0.00292579	0.00519689
	66.899	0.000835688	0.00344419	0.00240148	0.00229182	0.00363415	0.00569238			66.839	0.00177747	0.00334236	0.00333772	0.00306045	0.00285151	0.00510258
	66.99	0.000821729	0.00336897	0.00236591	0.00223057	0.00355223	0.00562912			66.956	0.00173795	0.00319624	0.00326839	0.00299936	0.00273026	0.0049172
	67.05	0.000808837	0.00332233	0.00233841	0.00218918	0.00349863	0.00558144			67.02	0.00171506	0.00311455	0.00322755	0.00296471	0.00266103	0.00481539
	67.17	0.000796277	0.00323101	0.00229772	0.00210539	0.00339475	0.0055091			67.136	0.00167344	0.00298489	0.00314474	0.00290157	0.00254697	0.00463077
	67.261	0.000788641	0.003165	0.002268	0.00203985	0.00331689	0.00545764			67.287	0.00163092	0.00281884	0.00302291	0.00282561	0.00238528	0.00438884
	67.381	0.00078446	0.00307867	0.00223157	0.001951	0.00321325	0.00539981			67.377	0.00160502	0.00273835	0.00294207	0.00277757	0.00230563	0.00424596
	67.502	0.000787157	0.00299044	0.00219437	0.0018584	0.00310514	0.00535182			67.502	0.001561	0.00264217	0.0028257	0.00270335	0.00222138	0.00405447
	67.592	0.000787764	0.00292872	0.00216327	0.00178711	0.003024	0.00531177			67.619	0.00153954	0.00255193	0.00270863	0.00264247	0.00212751	0.00387179
	67.713	0.00079089	0.0028471	0.00211819	0.00168892	0.00291229	0.00525882			67.679	0.00152722	0.00250998	0.00264875	0.00260974	0.00208815	0.00378098
	67.773	0.000790604	0.00281092	0.00209627	0.00163852	0.0028572	0.00522584			67.799	0.00150625	0.00243001	0.00253012	0.00254581	0.00201708	0.00360275
	67.863	0.000796373	0.00275088	0.00205885	0.00156326	0.00277118	0.00518695			67.863	0.00150255	0.00238762	0.00246696	0.00251395	0.0019749	0.00350623
	67.984	0.000805864	0.00267371	0.00200878	0.00145881	0.00265426	0.0051268			67.954	0.00149023	0.0023308	0.00238313	0.00246953	0.00193352	0.00337791
	68.074	0.000815409	0.00261335	0.00196443	0.00138198	0.00256758	0.00508669			68.04	0.00147203	0.00228026	0.00230987	0.00243293	0.00191456	0.00326742
	68.195	0.000830757	0.00253258	0.0019025	0.00127688	0.00245253	0.00502787			68.165	0.00147414	0.00219994	0.00220882	0.00238456	0.00185135	0.00309348
	68.285	0.000837587	0.00247267	0.00184377	0.00120501	0.00237605	0.00498938			68.285	0.00145955	0.00212842	0.00212369	0.0023541	0.00183307	0.00295106
	68.376	0.000843055	0.00241402	0.00178125	0.0011343	0.00230523	0.00494778			68.372	0.00145427	0.00207471	0.0020687	0.00233821	0.00181666	0.00284958
	68.496	0.000862628	0.00233218	0.00171097	0.00102892	0.00220289	0.00487927			68.462	0.00144914	0.00201863	0.00201719	0.00232789	0.00180305	0.00274921
	68.587	0.000875036	0.00227003	0.00165177	0.000952387	0.00213232	0.00482725			68.583	0.00144186	0.00194239	0.0019553	0.00232207	0.00178897	0.00262107
	68.738	0.00089592	0.00216381	0.00155125	0.00082565	0.00201936	0.00473486			68.677	0.00143495	0.00188263	0.00191163	0.00232187	0.00178057	0.00252636
	68.828	0.000907489	0.00209838	0.00149072	0.000750892	0.00195361	0.00467585			68.737	0.00142972	0.00184389	0.00188572	0.00232218	0.00177535	0.00246708
	68.922	0.000917029	0.00202901	0.00142762	0.00067482	0.00188606	0.00461023			68.858	0.00141531	0.00176602	0.00183435	0.00232289	0.00176695	0.00235324
	69.013	0.000927304	0.00195709	0.00136873	0.00060105	0.00181942	0.00454862			68.978	0.00139483	0.00168786	0.00178479	0.00231827	0.00175799	0.00224435
	69.099	0.000930184	0.00189154	0.00131366	0.000536735	0.00175806	0.0044825			69.099	0.00136604	0.00160871	0.0017337	0.00230487	0.00174765	0.00213877
	69.19	0.000929761	0.00182154	0.0012577	0.000472328	0.00169193	0.00440712			69.22	0.00132788	0.00152986	0.00167944	0.00228011	0.00173501	0.00203743
	69.34	0.000923013	0.00170376	0.00117226	0.000375776	0.00157987	0.00427652			69.306	0.00129415	0.00147414	0.00163826	0.00225525	0.00172467	0.00196672
	69.374	0.000918614	0.00167983	0.00115223	0.000356746	0.0015513	0.00422702			69.37	0.00126336	0.00143219	0.00160582	0.00223381	0.00171793	0.00191077
	69.461	0.000911711	0.00161	0.00110847	0.000309138	0.00148465	0.00415171			69.491	0.00120572	0.00135804	0.00153869	0.00218079	0.0016955	0.0018236
	69.582	0.000898431	0.00151619	0.00105012	0.000253322	0.0013868	0.00402036			69.578	0.00115746	0.00130596	0.00148682	0.00213726	0.00167753	0.00176038
	69.702	0.000883682	0.00142353	0.00099803	0.000208632	0.00128971	0.00390418			69.672	0.00110247	0.0012529	0.00142858	0.00208543	0.00165219	0.00169725
	69.823	0.000875379	0.00133426	0.000944491	0.000179151	0.00118502	0.00370349			69.763	0.00104431	0.00120291	0.0013679	0.00203371	0.00162818	0.00163287
	69.944	0.000866076	0.00124493	0.000895271	0.000155304	0.00108507	0.00356152			69.879	0.000968539	0.0011442	0.00128778	0.00196624	0.00159192	0.00155372
	70.034	0.000864014	0.00118037	0.000858536	0.00014538	0.00101113	0.00343307			70.034	0.000866731	0.00107335	0.00117432	0.00187746	0.0015419	0.00144593
	70.098	0.000867128	0.0011356	0.000834419	0.000146539	0.000960958	0.00331616			70.124	0.000811242	0.0010379	0.00110864	0.00182875	0.00150932	0.00138481
	70.219	0.000871871	0.00105283	0.000785874	0.00014542	0.000867904	0.00313437			70.245	0.000743819	0.00099691	0.00102173	0.00176843	0.00146404	0.0013038
	70.305	0.000876682	0.000995653	0.000747891	0.000142598	0.000802887	0.00301297			70.301	0.000710004	0.000974135	0.000971286	0.00173697	0.00145757	0.00125919
	70.43	0.000887779	0.000916835	0.000695253	0.000148895	0.000716245	0.00281314			70.422	0.000660936	0.000945358	0.000893268	0.00168929	0.00140695	0.00118552
	70.547	0.000897853	0.000847961	0.000645667	0.000158187	0.000641971	0.00262162			70.513	0.000632192	0.000926519	0.000835543	0.00165833	0.0013736	0.00113166
	70.637	0.00090352	0.000798958	0.000608888	0.000169065	0.000590309	0.00247147			70.607	0.000609535	0.000908436	0.000777306	0.00163068	0.00134324	0.0010787
	70.728	0.000906708	0.000751575	0.000565982	0.000171806	0.000538824	0.00232006			70.694	0.000598545	0.000895688	0.000729042	0.00161192	0.00131504	0.00103555
	70.818	0.000904369	0.000711943	0.000539355	0.000198276	0.000500469	0.0021709			70.818	0.000589645	0.000875276	0.000661352	0.00159047	0.00128167	0.000979268
	70.909	0.000897888	0.000674409	0.000508152	0.000217161	0.000462527	0.00202334			70.875	0.000596761	0.000872641	0.000637927	0.00158686	0.00126551	0.00096063
	70.999	0.000886201	0.000641811	0.000482002	0.000240261	0.000430472	0.00188314			70.965	0.000610002	0.000866608	0.000601533	0.00158204	0.00124502	0.000934583
	71.093	0.000867459	0.000613645	0.000464254	0.000272619	0.000405063	0.00175094			71.12	0.000635498	0.000850705	0.000542276	0.00157817	0.00121464	0.00089724
	71.18	0.000844587	0.000592501	0.000455	0.000305803	0.000387765	0.00164263			71.18	0.000645239	0.000841502	0.000519898	0.00157958	0.00120146	0.000884215
	71.335	0.000805472	0.00055085	0.000409185	0.000333375	0.000340668	0.00139497			71.331	0.000679657	0.000825426	0.000479555	0.00158346	0.00117273	0.000863447
	71.486	0.000752707	0.000528157	0.000405526	0.000387903	0.000321898	0.001224			71.418	0.00069843	0.000814985	0.000462892	0.00158528	0.00115496	0.000853556
	71.542	0.000736291	0.00051593	0.000394136	0.000401902	0.000306895	0.00113272			71.508	0.00071507	0.000802776	0.000451079	0.00158568	0.0011346	0.000843125
	71.663	0.000690924	0.00050779	0.000405419	0.00044798	0.000302689	0.00102258			71.629	0.000730903	0.000783774	0.000444044	0.00158229	0.00110309	0.000826756
	71.723	0.000675894	0.000491915	0.000396763	0.000466987	0.000284621	0.000914989			71.693	0.000732079	0.000773479	0.000448769	0.00157505	0.00108738	0.000815835
	71.814	0.000645758	0.000485518	0.000409058	0.000503091	0.000281795	0.000827814			71.78	0.000733128	0.000756611	0.000453833	0.00156628	0.00105988	0.000798768
	71.938	0.000608132	0.000481712	0.000432388	0.00055338	0.00028484	0.000724372			71.904	0.000727205	0.000730125	0.000466844	0.00154804	0.00101609	0.000769745
	72.059	0.000575622	0.000491022	0.000460822	0.000601396	0.000302178	0.000657856			72.025	0.000715785	0.000702039	0.000481238	0.0015238	0.000966259	0.000737721
	72.146	0.000557746	0.000497088	0.000481189	0.00063642	0.000315345	0.000608191			72.115	0.000702086	0.000680642	0.000493202	0.00149999	0.000925625	0.000711529
	72.24	0.000543104	0.000511815	0.000502232	0.000672065	0.000338103	0.000575024			72.236	0.000673845	0.000652847	0.000517783	0.00146175	0.000876402	0.000670654
	72.327	0.000533457	0.000509085	0.000525095	0.000710219	0.000346149	0.000512216			72.296	0.000658296	0.000639653	0.000530725	0.00144126	0.000852888	0.000649302
	72.447	0.000528179	0.000527874	0.000549479	0.000753602	0.000378573	0.000481889			72.387	0.000635877	0.000620925	0.00056118	0.00141495	0.000832726	0.000612981
	72.512	0.000528493	0.000534629	0.000562381	0.000776859	0.000393841	0.000463023			72.507	0.000605628	0.000599103	0.000580135	0.00136971	0.000783563	0.000571853
	72.632	0.0005315	0.000538442	0.000588965	0.000823616	0.000414449	0.000417263			72.628	0.00057991	0.000581871	0.00060293	0.00132819	0.000746293	0.000530379
	72.719	0.000544253	0.000551108	0.000596004	0.000842045	0.000440687	0.000422182			72.745	0.000563845	0.000570379	0.000623916	0.00129326	0.000717331	0.000493975
	72.874	0.000561646	0.000552809	0.000620536	0.000893724	0.000466119	0.000393414			72.836	0.000552869	0.000565271	0.00063483	0.00126488	0.000693291	0.000468455
	72.93	0.000572051	0.000553738	0.000624681	0.000905981	0.00047677	0.000395558			72.96	0.000546032	0.000563641	0.000646208	0.00123042	0.000664205	0.000439008
	73.055	0.000589388	0.000554089	0.000638242	0.000945532	0.000497042	0.00039622			73.051	0.000532371	0.00056625	0.000647828	0.00119792	0.000642065	0.000413443
	73.172	0.00062578	0.000539588	0.000632407	0.000944526	0.000508223	0.000430088			73.107	0.000544453	0.000568946	0.000652849	0.00119181	0.000632918	0.000409853
	73.292	0.000651627	0.000523957	0.000634613	0.000963666	0.000515233	0.00045823			73.198	0.000550096	0.000575537	0.000654905	0.00117165	0.000616612	0.000396574
	73.357	0.000660916	0.0005195	0.000638246	0.000981404	0.00052281	0.000478099			73.322	0.000563875	0.00058742	0.000655435	0.00114716	0.000597602	0.000383764
	73.477	0.000685222	0.00049885	0.000639382	0.000998662	0.000525441	0.000524356			73.443	0.000579372	0.000600874	0.000657968	0.0011315	0.000589714	0.00036585
	73.564	0.000703676	0.000478504	0.000639378	0.00100679	0.000521193	0.000561794			73.564	0.000604141	0.000614968	0.000653473	0.00110833	0.000577101	0.000368031
	73.655	0.000726204	0.0004438	0.000637093	0.00100569	0.00049933	0.00059409			73.651	0.000622209	0.000624625	0.000651276	0.00109413	0.000574701	0.000366827
	73.749	0.000736777	0.000434768	0.000642003	0.00102082	0.000509127	0.000654788			73.745	0.000640346	0.000633902	0.000645161	0.00107128	0.0005746	0.000369285
	73.84	0.000750635	0.000409518	0.000643447	0.00102116	0.000496142	0.000700656			73.806	0.000647953	0.000638664	0.000635743	0.0010457	0.000576442	0.000373501
	73.93	0.000759198	0.000396816	0.00064694	0.00102107	0.000498086	0.000762743			73.926	0.000672792	0.000645833	0.000630175	0.00101782	0.000588274	0.000373115
	74.051	0.000767092	0.000355247	0.000647734	0.00100371	0.00046216	0.000807132			74.047	0.000683999	0.000646308	0.000607792	0.000958533	0.000608746	0.000374665
	74.168	0.000762658	0.000322436	0.000648653	0.000977561	0.000432558	0.000847934			74.168	0.000704863	0.000642343	0.000599798	0.000915845	0.000632619	0.000372048
	74.293	0.000743735	0.000291342	0.000648364	0.000935244	0.000402432	0.000877235			74.228	0.000709415	0.000636924	0.000588964	0.000883835	0.000647978	0.000369219
	74.383	0.000734917	0.000286816	0.000646449	0.000901177	0.000401024	0.000933421			74.289	0.000709221	0.000628258	0.000569761	0.000843341	0.000667188	0.000362755
	74.474	0.000719335	0.000276066	0.000641857	0.000856602	0.000388707	0.000966442			74.379	0.00071907	0.000615808	0.000563342	0.000801393	0.00068946	0.00035685
	74.564	0.000696899	0.000262275	0.000636458	0.000805585	0.00037299	0.00097685			74.496	0.000721727	0.000591637	0.000538856	0.000732836	0.000723435	0.000338903
	74.621	0.000672858	0.000251778	0.000635084	0.000768193	0.000365708	0.000958733			74.647	0.000721326	0.000554725	0.000518411	0.00064687	0.000759543	0.000313074
	74.742	0.000644686	0.000239808	0.000624473	0.000689124	0.000354005	0.000964022			74.772	0.00072441	0.000518314	0.00048936	0.000589099	0.000782518	0.000267445
	74.832	0.000618623	0.0002321	0.000618478	0.000624413	0.000354073	0.000943859			74.862	0.000724769	0.000492799	0.000480378	0.000551283	0.000789499	0.000237409
	74.957	0.000596117	0.00022138	0.000606311	0.000535285	0.000354159	0.000918993			74.983	0.000718566	0.000459308	0.000475023	0.000499671	0.000789467	0.000199163
	75.078	0.000587977	0.000206811	0.000591467	0.000450626	0.000352608	0.000887413			75.074	0.000717331	0.000435628	0.000473393	0.00047176	0.000779491	0.000163678
	75.199	0.000581138	0.00019464	0.000580229	0.00036667	0.000370505	0.000836437			75.134	0.000718204	0.000421331	0.000474696	0.000458288	0.000768133	0.00013869
	75.319	0.000588778	0.000175389	0.000565775	0.000290175	0.000385356	0.000784356			75.195	0.000724128	0.000408798	0.000480475	0.000454127	0.000750809	0.000110826
	75.376	0.000599761	0.000160509	0.000556852	0.000255152	0.000384723	0.000759032			75.312	0.000724953	0.000386671	0.000489634	0.000434583	0.00071608	6.50963e-05
	75.467	0.000613398	0.000140139	0.000544684	0.000204683	0.000399012	0.00071559			75.467	0.000730626	0.000365095	0.00050602	0.000420598	0.000659274	8.07439e-06
	75.588	0.000633032	0.000110034	0.000527234	0.000149616	0.000424139	0.000659294			75.553	0.000732816	0.000355758	0.000506961	0.000406819	0.000628918	-2.15836e-05
	75.652	0.000649768	8.6021e-05	0.000516227	0.000119652	0.000425144	0.000627603			75.678	0.000744164	0.000347248	0.000515114	0.000404212	0.000581162	-5.67415e-05
	75.803	0.000672487	3.82065e-05	0.000491052	7.96683e-05	0.000455358	0.000563525			75.735	0.000749897	0.000344221	0.0005172	0.000404682	0.000560668	-6.89551e-05
	75.894	0.000694857	-8.1141e-06	0.000475017	4.51431e-05	0.000445021	0.000515851			75.825	0.000759749	0.000340286	0.000514759	0.000403981	0.000531656	-8.42693e-05
	75.984	0.000698588	-3.86314e-05	0.000460502	4.19115e-05	0.000461248	0.000482896			75.95	0.000779547	0.000337863	0.000496429	0.000396332	0.000499544	-9.98713e-05
	76.075	0.000702332	-7.71949e-05	0.000446974	3.53857e-05	0.000463054	0.000445116			76.071	0.000795122	0.000333783	0.000474199	0.000395262	0.000474187	-9.92222e-05
	76.162	0.00069881	-0.000111868	0.000436084	3.75924e-05	0.000464231	0.000411034			76.222	0.000804076	0.000325202	0.000435051	0.000396107	0.000448997	-8.09244e-05
	76.252	0.000686163	-0.000140682	0.000428036	5.19437e-05	0.000466835	0.000379272			76.313	0.000803417	0.000319538	0.000404568	0.000395409	0.000434789	-6.29781e-05
	76.404	0.000657741	-0.000199851	0.00042098	6.2967e-05	0.000449729	0.000315961			76.403	0.000806401	0.000316559	0.000368781	0.000388208	0.000423128	-4.5625e-05
	76.498	0.000630955	-0.000236453	0.00042154	6.79154e-05	0.000434909	0.000275085			76.464	0.000811725	0.000315551	0.000342306	0.000379362	0.000418037	-3.51713e-05
	76.615	0.000585751	-0.000254983	0.000429477	9.34691e-05	0.000420653	0.00023218			76.524	0.000809233	0.000313637	0.000316883	0.000373449	0.000409495	-2.14916e-05
	76.74	0.000530908	-0.000263281	0.000444061	0.000115194	0.000397492	0.000187416			76.641	0.000798205	0.000311246	0.000267307	0.000360421	0.00038949	6.08534e-06
	76.796	0.00050255	-0.000273998	0.000451041	0.00011677	0.000389365	0.000164031			76.766	0.000782663	0.000307906	0.000216883	0.00034255	0.000368577	2.91289e-05
	76.891	0.000454251	-0.00027022	0.000465764	0.000125908	0.000371218	0.000131977			76.883	0.000747441	0.00031678	0.00017777	0.000331273	0.000327638	6.34199e-05
	76.951	0.000425757	-0.000257972	0.000475807	0.000130995	0.000354394	0.000116416			76.977	0.000722112	0.000316967	0.000151298	0.000320256	0.000302656	7.68371e-05
	77.072	0.000362685	-0.000235366	0.00049529	0.000132562	0.000330817	8.37599e-05			77.098	0.00067848	0.000325179	0.000129354	0.000311362	0.000258795	9.92387e-05
	77.163	0.000315015	-0.000210294	0.000509057	0.000130141	0.000316772	6.32776e-05			77.185	0.000646796	0.000324032	0.000120205	0.000308181	0.000230706	0.000103474
	77.31	0.000231031	-0.000155956	0.000529207	0.000125517	0.00032181	3.18381e-05			77.28	0.000603186	0.00034239	0.000123438	0.000310311	0.00018245	0.000131639
	77.435	0.000177642	-9.6454e-05	0.000539509	0.000110263	0.00030886	2.39964e-05			77.37	0.000560882	0.000359442	0.000136864	0.000317354	0.000134148	0.000158697
	77.495	0.000152707	-6.59701e-05	0.000542374	0.000101885	0.00030848	2.19449e-05			77.491	0.000506634	0.000375604	0.000166534	0.000334399	6.93533e-05	0.000188813
	77.586	0.000117201	-1.81212e-05	0.0005438	8.76484e-05	0.000312745	2.13091e-05			77.552	0.000481499	0.000380297	0.000184925	0.000346143	3.74167e-05	0.000200457
	77.707	8.01202e-05	4.08757e-05	0.000536755	6.22781e-05	0.000310625	2.79519e-05			77.673	0.000446077	0.000374586	0.000216834	0.000378043	-1.16786e-05	0.000198916
	77.798	5.00156e-05	9.12287e-05	0.000530696	4.63421e-05	0.00033202	2.97926e-05			77.767	0.000410515	0.0003831	0.000260829	0.000407541	-7.09909e-05	0.000226168
	77.919	2.3372e-05	0.000141915	0.000508987	1.83979e-05	0.000333633	3.79334e-05			77.854	0.000381102	0.000386221	0.000304459	0.000436875	-0.000126475	0.000251015
	78.039	3.29066e-07	0.000190228	0.000483276	-6.82703e-06	0.000345432	4.17526e-05			77.945	0.00035897	0.000385187	0.00034678	0.000474428	-0.000180589	0.000269089
	78.126	-1.18369e-05	0.000223634	0.000464097	-2.43545e-05	0.000359087	4.313e-05			78.035	0.000339895	0.000384894	0.000390034	0.000515724	-0.000238664	0.000290875
	78.277	-2.6479e-05	0.000254807	0.000413265	-4.8724e-05	0.000342429	3.65322e-05			78.187	0.000311012	0.000370662	0.000457839	0.000572234	-0.000329516	0.000332075
	78.338	-2.86478e-05	0.000266112	0.000394705	-5.6375e-05	0.000338373	3.30132e-05			78.307	0.000297375	0.000348465	0.000495254	0.000608482	-0.000383602	0.000359336
	78.399	-2.76479e-05	0.000275003	0.00037714	-6.17807e-05	0.000332603	2.95702e-05			78.459	0.000278788	0.000331763	0.000534842	0.000658565	-0.000460753	0.000404948
	78.52	-3.18301e-05	0.000277496	0.000330563	-6.47874e-05	0.000290047	9.09751e-06			78.489	0.000271126	0.00033476	0.000545966	0.000671565	-0.000486522	0.000421077
	78.64	-3.024e-05	0.000273756	0.0002891	-5.88109e-05	0.000238701	-1.45128e-05			78.58	0.000273585	0.000303949	0.000536743	0.000677222	-0.000480825	0.000426659
	78.701	-2.88864e-05	0.00026933	0.000269102	-5.29528e-05	0.000206922	-2.89807e-05			78.701	0.000263564	0.000285392	0.00053084	0.000692408	-0.000501018	0.000453897
	78.792	-2.72061e-05	0.000260449	0.000241553	-4.45436e-05	0.000153429	-5.54559e-05			78.791	0.000248165	0.000279434	0.000525722	0.000700689	-0.000523547	0.000483661
	78.916	-1.78978e-05	0.00024632	0.000211147	-1.09085e-05	7.12689e-05	-7.9872e-05			78.882	0.00024553	0.000264136	0.00049626	0.000696091	-0.000502843	0.000486382
	79.034	-1.25499e-05	0.000231751	0.000189209	6.64891e-06	-1.10138e-05	-0.000114931			78.973	0.000234486	0.000257976	0.000468741	0.000689818	-0.000491215	0.000496775
	79.124	-7.98953e-06	0.000220846	0.000177342	2.4056e-05	-7.67086e-05	-0.000137398			79.094	0.000210214	0.000257429	0.000428775	0.000673365	-0.000476721	0.000517492
	79.215	-3.03729e-06	0.000210218	0.000170575	3.65849e-05	-0.000140416	-0.000158629			79.154	0.000201458	0.000258244	0.000402218	0.0006623	-0.000456853	0.000516476
	79.34	5.06663e-06	0.000196036	0.000169416	4.65122e-05	-0.000220574	-0.000181257			79.275	0.000181595	0.000266182	0.000345021	0.000636101	-0.000410992	0.000509429
	79.461	1.97096e-06	0.000187354	0.000168459	5.87928e-05	-0.000308145	-0.00019449			79.396	0.000164295	0.000284015	0.000285423	0.000609424	-0.00035495	0.000486753
	79.521	1.5555e-06	0.000183148	0.00017141	5.88141e-05	-0.000345275	-0.00019787			79.517	0.000145293	0.000308424	0.000227849	0.000581916	-0.000298945	0.000463855
	79.612	-1.25292e-06	0.000178274	0.000177377	5.48055e-05	-0.000399404	-0.000198825			79.578	0.000138237	0.000325595	0.000202477	0.000571036	-0.000269754	0.000446184
	79.703	-1.1193e-05	0.000177435	0.000182506	4.38683e-05	-0.000456657	-0.00019801			79.699	0.000124116	0.000361025	0.000157689	0.000551184	-0.000215838	0.000416056
	79.82	-8.27901e-06	0.000170544	0.000200125	3.08359e-05	-0.000498741	-0.000176603			79.789	0.000114174	0.000383103	0.000125971	0.000537316	-0.000179371	0.000398766
	79.941	-1.71449e-05	0.00017098	0.000214799	8.12998e-06	-0.000547935	-0.000153257			79.85	0.000111305	0.000410514	0.000119799	0.000535805	-0.00015543	0.000379302
	80.032	-1.70095e-05	0.000168604	0.000231782	6.8068e-07	-0.00056402	-0.000117292			80.005	0.000103475	0.0004567	9.96107e-05	0.000530033	-0.000104191	0.00034604
	80.157	-2.32192e-05	0.000171662	0.000251673	-1.76986e-05	-0.000587805	-7.14318e-05			80.096	0.00010153	0.00048535	0.000103146	0.000533484	-7.86964e-05	0.000329387
	80.247	-2.65595e-05	0.000175511	0.000266137	-3.02743e-05	-0.000597479	-3.53477e-05			80.183	0.000100081	0.000512387	0.000116458	0.000540294	-5.47286e-05	0.00032462
	80.338	-2.8161e-05	0.000181532	0.000277585	-4.9424e-05	-0.000607438	-4.67218e-06			80.304	0.000100553	0.000537917	0.000138032	0.000551711	-2.50444e-05	0.000317655
	80.425	-2.69023e-05	0.000185061	0.000296808	-4.31886e-05	-0.00059098	4.67617e-05			80.455	0.00010398	0.000556456	0.000173248	0.000568456	1.25506e-05	0.000313426
	80.55	-1.96701e-05	0.000192938	0.000311973	-5.66098e-05	-0.000579982	9.62656e-05			80.546	0.000107188	0.000560245	0.000195514	0.000577997	3.84305e-05	0.000312596
	80.641	-1.17103e-05	0.000197832	0.000325875	-5.18222e-05	-0.000556562	0.000139887			80.667	0.000112016	0.000555867	0.000219408	0.000586794	8.06502e-05	0.000314608
	80.762	2.22427e-06	0.00020412	0.000344912	-3.44408e-05	-0.000514134	0.000196941			80.697	0.000114974	0.000556222	0.000231479	0.000591441	8.94445e-05	0.000304124
	80.822	8.55654e-06	0.000210324	0.000361776	-1.22091e-05	-0.000482984	0.000226715			80.818	0.000119858	0.000538402	0.000237641	0.000590485	0.000145862	0.000311074
	80.913	2.28115e-05	0.000215613	0.000376968	1.12959e-05	-0.000442271	0.000261579			80.943	0.000124116	0.000512363	0.000224486	0.000576942	0.000210282	0.000314732
	81.034	4.39065e-05	0.00022217	0.000398067	5.13547e-05	-0.000382108	0.000300581			81.003	0.00013073	0.000500472	0.000225516	0.000576641	0.000245005	0.000302608
	81.151	6.64405e-05	0.000218017	0.000407073	9.07851e-05	-0.000324138	0.000334937			81.06	0.000131854	0.0004862	0.000207784	0.000562525	0.00027441	0.000302751
	81.272	8.80262e-05	0.000217511	0.000427844	0.000147445	-0.00025745	0.000361014			81.181	0.000141312	0.000456467	0.000175956	0.000540665	0.000342108	0.000285289
	81.397	0.00010934	0.000236624	0.000469248	0.000211761	-0.000185707	0.000360236			81.272	0.000151105	0.000433345	0.000145485	0.000523611	0.00039499	0.00026696
	81.424	0.000113926	0.000232927	0.000472715	0.000225852	-0.000172064	0.000365688			81.393	0.000168179	0.000402573	9.49161e-05	0.000501054	0.000468776	0.000237282
	81.549	0.000132197	0.000248429	0.000507576	0.000283793	-0.000107204	0.000353624			81.514	0.000186994	0.000376175	3.33215e-05	0.000475366	0.000537507	0.000204153
	81.67	0.00014706	0.000260781	0.000538222	0.000335271	-5.03198e-05	0.000337343			81.666	0.000201659	0.000360535	-3.70391e-05	0.000437088	0.000575143	0.000158111
	81.757	0.000155639	0.000271527	0.000559098	0.000367335	-1.27694e-05	0.000321188			81.787	0.000215321	0.000357986	-8.91117e-05	0.000413987	0.000597992	0.000115843
	81.878	0.000161666	0.000292948	0.000578303	0.000397351	3.52987e-05	0.000290396			81.847	0.000221637	0.000360915	-0.000112512	0.000404177	0.000605034	9.39476e-05
	81.938	0.000163613	0.000303176	0.000585538	0.00040931	5.71681e-05	0.00027576			81.968	0.000231005	0.000374592	-0.000138797	0.000394083	0.000591373	4.51978e-05
	82.033	0.000171771	0.000313831	0.000609864	0.00043645	8.85365e-05	0.000262312			82.059	0.000238285	0.00039135	-0.000157875	0.000387022	0.000583654	1.01604e-05
	82.154	0.000174167	0.000335521	0.000619985	0.000450306	0.000125794	0.000239873			82.15	0.000242422	0.000416675	-0.000180096	0.000375319	0.000580289	-1.87274e-05
	82.275	0.000174562	0.000357633	0.000619749	0.000454832	0.000159776	0.000223353			82.211	0.00024842	0.000429038	-0.000171491	0.000380003	0.000553815	-4.5945e-05
	82.336	0.000179002	0.000368131	0.000632114	0.000463499	0.000176613	0.000225795			82.332	0.000248855	0.000472433	-0.000180097	0.000367701	0.000531082	-7.66871e-05
	82.457	0.000177562	0.000389761	0.000616907	0.000457324	0.000208424	0.000222148			82.457	0.000254457	0.000511023	-0.000163562	0.000361832	0.00048541	-0.000107541
	82.578	0.000173752	0.000404864	0.000575547	0.000438521	0.0002354	0.000218515			82.517	0.000256376	0.000529677	-0.000152937	0.00035705	0.000462094	-0.000117326
	82.665	0.000172612	0.000408431	0.000531879	0.00041984	0.000249302	0.00021587			82.638	0.000267517	0.000557004	-0.000123249	0.000344625	0.000408003	-0.000132169
	82.729	0.000173939	0.000408635	0.000500261	0.000407718	0.00025818	0.000217203			82.756	0.000282274	0.000573639	-8.90493e-05	0.000326561	0.000351719	-0.000135253
	82.881	0.000176284	0.000425353	0.000468476	0.000402847	0.000302707	0.000251916			82.816	0.000294183	0.00057509	-7.04538e-05	0.000314264	0.000321957	-0.000133759
	82.968	0.000178383	0.000425022	0.000428347	0.000393045	0.00031933	0.000263386			82.907	0.000326853	0.0005607	-4.47173e-05	0.000285849	0.000278323	-0.000129355
	83.028	0.000179848	0.000423832	0.000399658	0.000387376	0.000330322	0.000271261			83.002	0.000340811	0.000555086	-1.12986e-05	0.000265584	0.000230759	-0.000113576
	83.153	0.000181809	0.000419673	0.000337623	0.000378668	0.000351882	0.000285652			83.123	0.000372039	0.000525941	2.96317e-05	0.000232633	0.000170784	-9.08129e-05
	83.274	0.000179455	0.000417504	0.000276061	0.000374312	0.000374529	0.000294784			83.24	0.000425983	0.000470787	5.73584e-05	0.000181689	0.000129015	-6.67254e-05
	83.396	0.000184565	0.000392801	0.000200807	0.000370486	0.000364417	0.000287453			83.365	0.000479753	0.000404516	8.5219e-05	0.000130315	9.10134e-05	-3.99135e-05
	83.517	0.000182694	0.000373421	0.00013079	0.000370978	0.000357898	0.00027332			83.452	0.000514981	0.000353786	0.000102768	9.77959e-05	6.35784e-05	-2.33566e-05
	83.608	0.000179528	0.000356836	7.81777e-05	0.0003721	0.000348086	0.00025497			83.513	0.000544418	0.000315157	0.000110243	6.95375e-05	5.99091e-05	-1.34263e-05
	83.668	0.000177	0.000343486	4.40254e-05	0.000372811	0.000337924	0.000239441			83.634	0.000596797	0.000238086	0.000123065	2.07995e-05	4.84088e-05	-9.34615e-08
	83.759	0.000170998	0.000331036	-9.55665e-06	0.000371827	0.000329057	0.000207212			83.725	0.000634315	0.000180648	0.000128508	-1.36082e-05	4.54715e-05	3.3192e-06
	83.91	0.000160245	0.000279004	-8.34783e-05	0.000368099	0.000284839	0.000154575			83.846	0.000683684	0.000103915	0.000128856	-5.79385e-05	4.27108e-05	-1.77936e-06
	84.001	0.000152516	0.000254982	-0.000128367	0.000360032	0.000265939	0.000113481			83.967	0.000724816	4.12715e-05	0.000126675	-9.30014e-05	5.27422e-05	-2.12811e-05
	84.122	0.000142861	0.000221351	-0.000184627	0.000342085	0.000241188	5.44498e-05			84.058	0.000747068	8.40909e-06	0.000126142	-0.00010825	6.59142e-05	-4.49655e-05
	84.183	0.000140933	0.000207872	-0.000217182	0.000329789	0.000229302	1.66236e-05			84.149	0.000763278	-1.34781e-05	0.000126434	-0.000114283	7.98916e-05	-7.44163e-05
	84.274	0.000138958	0.000183913	-0.00026315	0.000306922	0.00021026	-3.91689e-05			84.274	0.000789678	-4.30091e-05	0.000124102	-0.000122924	8.97098e-05	-0.000123596
	84.365	0.000128668	0.000149175	-0.0002864	0.000277812	0.000196708	-6.61827e-05			84.364	0.000806914	-5.70188e-05	0.000124373	-0.000123924	9.46827e-05	-0.000164668
	84.456	0.000128897	0.000123082	-0.000330694	0.000245062	0.000179104	-0.000119443			84.452	0.000827356	-6.98631e-05	0.000125598	-0.000126343	9.36082e-05	-0.000212828
	84.607	0.000125812	7.43655e-05	-0.000388733	0.000180119	0.000155708	-0.000181348			84.546	0.000846692	-7.46591e-05	0.000131805	-0.000122634	9.11631e-05	-0.000268083
	84.728	0.00012457	3.52148e-05	-0.000432769	0.000121325	0.00013798	-0.000219001			84.633	0.000851368	-6.52345e-05	0.000144513	-0.00010202	9.93573e-05	-0.000303342
	84.816	0.000124331	7.30587e-06	-0.000462795	7.60068e-05	0.000125207	-0.000238261			84.725	0.000869865	-6.00593e-05	0.000159549	-9.19335e-05	9.34468e-05	-0.000358176
	84.937	0.000125256	-2.99e-05	-0.000501455	1.21378e-05	0.000107068	-0.000253457			84.846	0.000883886	-4.47441e-05	0.000187543	-6.56456e-05	9.47573e-05	-0.000407612
	85.032	0.000129015	-5.07112e-05	-0.000515382	-3.73991e-05	9.92754e-05	-0.00024796			84.967	0.000903285	-2.81662e-05	0.000223512	-4.12028e-05	9.14031e-05	-0.000451562
	85.092	0.000129368	-7.43676e-05	-0.000543817	-6.82998e-05	8.35488e-05	-0.000252707			85.058	0.000905117	-2.08326e-05	0.000250749	-1.75883e-05	9.90975e-05	-0.000455675
	85.213	0.000135784	-0.00010647	-0.000569693	-0.000126393	6.57752e-05	-0.000237176			85.179	0.00091302	-1.5191e-05	0.000290919	7.38493e-06	0.000104047	-0.000455115
	85.274	0.000140843	-0.000121183	-0.000578683	-0.000152828	5.81058e-05	-0.000224618			85.304	0.000903193	-2.40632e-05	0.000325517	2.83669e-05	0.000113559	-0.000422046
	85.365	0.0001499	-0.000143594	-0.000590028	-0.000188287	4.65747e-05	-0.000201825			85.33	0.000903602	-2.57352e-05	0.00033367	3.17988e-05	0.000114565	-0.000415808
	85.486	0.000160514	-0.000180011	-0.000608355	-0.000230538	2.57904e-05	-0.000164381			85.452	0.000918088	-3.40949e-05	0.000377532	4.70204e-05	0.000122274	-0.000383455
	85.607	0.000182021	-0.00020794	-0.000604524	-0.0002571	1.64922e-05	-0.000120976			85.573	0.000906846	-5.73819e-05	0.000405489	5.49007e-05	0.000133534	-0.000323398
	85.759	0.00022259	-0.000235665	-0.00057484	-0.000262578	1.68874e-05	-6.96138e-05			85.694	0.000895467	-8.52045e-05	0.000428845	5.82032e-05	0.000148979	-0.000255758
	85.85	0.000245404	-0.000257199	-0.000556521	-0.000259733	1.35738e-05	-3.81978e-05			85.755	0.000893084	-0.00010125	0.000439913	5.84941e-05	0.000162768	-0.000219367
	85.941	0.000269317	-0.000278105	-0.000532017	-0.000249322	1.15039e-05	-8.72991e-06			85.876	0.000866807	-0.000132799	0.000448046	5.48155e-05	0.000177707	-0.000147414
	86.032	0.000293111	-0.000297105	-0.000500805	-0.000230916	1.09109e-05	1.70186e-05			86.001	0.000835638	-0.000162809	0.000448184	5.10531e-05	0.000191732	-8.13116e-05
	86.092	0.000307579	-0.00030912	-0.000477703	-0.000216011	1.0463e-05	3.24266e-05			86.062	0.00082568	-0.000180679	0.000448272	4.59119e-05	0.000212464	-4.6801e-05
	86.21	0.000332373	-0.000331725	-0.000427073	-0.000182925	9.16127e-06	5.99069e-05			86.153	0.000803577	-0.000204516	0.000442421	3.79528e-05	0.000239135	-1.4771e-06
	86.304	0.000350496	-0.000349469	-0.000381045	-0.00015492	8.44553e-06	8.05587e-05			86.24	0.000775909	-0.000221549	0.000431111	3.61742e-05	0.000252935	2.96102e-05
	86.456	0.000354387	-0.000362431	-0.000299191	-0.000103759	9.81374e-06	9.57063e-05			86.334	0.000743884	-0.00023776	0.000414907	3.63784e-05	0.00026906	5.5978e-05
	86.547	0.000357505	-0.000370683	-0.000243857	-7.65628e-05	1.33146e-05	0.000105681			86.486	0.00068679	-0.000256101	0.000380149	4.9733e-05	0.00028804	7.69712e-05
	86.577	0.000346731	-0.000368473	-0.000229239	-6.97007e-05	1.3043e-05	0.000104931			86.604	0.000642962	-0.00026091	0.000341245	8.58501e-05	0.000287856	5.95148e-05
	86.729	0.00031685	-0.000365555	-0.000139669	-3.89697e-05	2.15508e-05	0.000109423			86.694	0.00060319	-0.00026582	0.00031672	0.000105057	0.000299249	6.04556e-05
	86.79	0.000291458	-0.000358784	-0.000108004	-3.43672e-05	2.47682e-05	0.000108152			86.785	0.000567227	-0.000264937	0.000280177	0.000145101	0.000299998	3.48006e-05
	86.941	0.000252307	-0.000344147	-1.2925e-05	-2.15759e-05	4.66339e-05	0.000105932			86.876	0.000520545	-0.00026402	0.000259609	0.000179018	0.000306178	3.09605e-05
	87.002	0.000219795	-0.00033235	1.59819e-05	-2.71178e-05	5.24786e-05	0.000101405			86.998	0.000463641	-0.000256595	0.000217531	0.000246933	0.000305844	-2.78004e-06
	87.123	0.00017534	-0.000307017	8.70666e-05	-3.51027e-05	7.84594e-05	9.3158e-05			87.062	0.000437248	-0.000252068	0.000186469	0.000283904	0.000304889	-2.78137e-05
	87.244	0.000110435	-0.00027979	0.000137525	-5.99467e-05	9.10104e-05	7.49307e-05			87.18	0.000377599	-0.000239055	0.000149536	0.000360501	0.000300367	-6.2566e-05
	87.305	8.5436e-05	-0.000263245	0.000167752	-7.18866e-05	0.000104855	6.71161e-05			87.274	0.000332975	-0.000227931	0.000112634	0.000418245	0.000294207	-9.3789e-05
	87.457	2.11327e-05	-0.000234793	0.00022449	-0.000103154	0.000115328	2.91528e-05			87.365	0.000289988	-0.0002163	7.6343e-05	0.000469899	0.000284971	-0.000122542
	87.574	-1.66934e-05	-0.000209037	0.000269047	-0.000126828	0.000131379	1.83865e-06			87.452	0.000252116	-0.00020725	3.46348e-05	0.00050185	0.000271533	-0.000145395
	87.638	-3.40402e-05	-0.000192152	0.00029306	-0.000141798	0.000143987	-1.03408e-05			87.574	0.000196972	-0.000191226	-1.45004e-05	0.000544985	0.000245978	-0.000175442
	87.76	-5.82363e-05	-0.000176818	0.000328047	-0.00015583	0.000146592	-4.81647e-05			87.699	0.000143514	-0.000174969	-6.38256e-05	0.000571207	0.000210923	-0.000201757
	87.851	-6.85992e-05	-0.00017096	0.000349522	-0.000158329	0.000142952	-7.88404e-05			87.756	0.000120689	-0.00016806	-8.63671e-05	0.000574968	0.00019183	-0.000211861
	87.912	-7.24883e-05	-0.000162943	0.000365731	-0.000163024	0.000145684	-9.28605e-05			87.877	7.55153e-05	-0.000154678	-0.000132387	0.000579314	0.000147465	-0.000230862
	88.033	-7.18348e-05	-0.000165938	0.000385154	-0.000148771	0.000130609	-0.000134376			87.968	4.61726e-05	-0.000148222	-0.000168051	0.000569882	0.000109629	-0.00023948
	88.124	-6.53975e-05	-0.000179892	0.000388251	-0.000121306	0.000109388	-0.000171428			88.089	1.24392e-05	-0.000136669	-0.000210394	0.00052699	5.64543e-05	-0.000251239
	88.184	-5.79437e-05	-0.000198422	0.00037847	-9.12667e-05	8.95882e-05	-0.000200265			88.214	-1.42487e-05	-0.000125173	-0.000248959	0.000476114	3.75275e-06	-0.000261814
	88.336	-3.74115e-05	-0.000218318	0.000379524	-4.11859e-05	6.22476e-05	-0.000241539			88.302	-2.79828e-05	-0.000115858	-0.000272181	0.00043591	-2.96492e-05	-0.000269578
	88.427	-2.21686e-05	-0.000237986	0.000369029	-1.86059e-07	4.13989e-05	-0.000266839			88.423	-3.66086e-05	-8.70269e-05	-0.000289868	0.000374176	-6.01687e-05	-0.000292919
	88.518	-5.77497e-06	-0.000260793	0.0003521	4.45838e-05	1.99143e-05	-0.000290587			88.488	-4.29388e-05	-8.64756e-05	-0.000307982	0.000346308	-8.12835e-05	-0.000292069
	88.639	1.11621e-05	-0.000289478	0.000334009	0.000107464	-1.18122e-05	-0.000319331			88.609	-4.90682e-05	-7.4511e-05	-0.000332593	0.000292527	-0.000107076	-0.000299941
	88.731	1.99945e-05	-0.000314471	0.000315556	0.000159142	-3.83275e-05	-0.000341885			88.726	-4.33274e-05	-4.32323e-05	-0.000342198	0.000240325	-0.000109965	-0.000316897
	88.825	3.05291e-05	-0.00034419	0.000284586	0.000209021	-6.23586e-05	-0.000363507			88.787	-4.1326e-05	-3.06851e-05	-0.000349854	0.000215809	-0.000110418	-0.000322428
	88.913	4.83248e-05	-0.000373825	0.000241966	0.000244823	-7.76224e-05	-0.00037749			88.912	-4.16552e-05	-8.5133e-06	-0.000371879	0.000171978	-0.0001101	-0.000336438
	89.004	6.49598e-05	-0.00040243	0.000198821	0.000275462	-9.3076e-05	-0.000388721			89.003	-4.31366e-05	1.14996e-05	-0.000390711	0.000144861	-0.000105541	-0.000353107
	89.095	7.21865e-05	-0.000429505	0.000162001	0.000305758	-0.000112121	-0.000401931			89.094	-1.92273e-05	4.91769e-05	-0.000382755	0.000112827	-6.98354e-05	-0.00033761
	89.246	7.12206e-05	-0.0004734	0.000103913	0.000348203	-0.000144979	-0.000426374			89.125	-2.2424e-05	5.54192e-05	-0.000393274	0.000106303	-6.96278e-05	-0.000347713
	89.307	6.3467e-05	-0.000491708	8.24816e-05	0.000364141	-0.000158936	-0.000440249			89.276	-4.82937e-06	0.000103029	-0.000406842	7.20604e-05	-2.69924e-05	-0.000337828
	89.459	6.37133e-05	-0.000528941	1.62442e-05	0.000373274	-0.0001863	-0.000452457			89.367	-1.83877e-06	0.000132655	-0.000427308	5.75882e-05	-8.1514e-06	-0.000349752
	89.55	6.1838e-05	-0.000547117	-2.35071e-05	0.000370857	-0.000203924	-0.000456119			89.519	8.13071e-06	0.000187048	-0.000457891	3.97685e-05	3.00342e-05	-0.000361908
	89.671	6.63239e-05	-0.000555858	-8.06662e-05	0.00035689	-0.000232613	-0.000441079			89.637	1.96177e-05	0.000227834	-0.000472338	3.30608e-05	6.43214e-05	-0.000357955
	89.793	5.38258e-05	-0.000566968	-0.000132541	0.000347181	-0.000264462	-0.000444117			89.732	2.82623e-05	0.000258476	-0.000479804	3.29147e-05	9.0662e-05	-0.000354325
	89.884	4.47689e-05	-0.000568857	-0.000172042	0.000337722	-0.000290992	-0.000444672			89.883	3.86001e-05	0.000303686	-0.000486399	3.9456e-05	0.000126858	-0.000357602
	89.975	3.52297e-05	-0.000572346	-0.000210815	0.000325358	-0.00031693	-0.000450985			89.914	4.00614e-05	0.000311857	-0.000486218	4.19596e-05	0.000133173	-0.000359282
	90.066	2.83103e-05	-0.000559087	-0.00025096	0.000316751	-0.000349038	-0.000449609			90.031	4.3309e-05	0.00034063	-0.000482656	5.17516e-05	0.000153435	-0.00037076
	90.126	2.48324e-05	-0.000557086	-0.000276821	0.000307385	-0.000367313	-0.000454962			90.126	3.96587e-05	0.0003532	-0.000469643	6.9669e-05	0.00015844	-0.000389417
	90.278	2.11361e-05	-0.000529189	-0.000341011	0.000291712	-0.000419093	-0.000465881			90.213	3.81577e-05	0.000371426	-0.000461283	7.19051e-05	0.000166988	-0.000403911
	90.339	2.22788e-05	-0.000513974	-0.000365509	0.000286923	-0.0004395	-0.000472355			90.308	2.99061e-05	0.000380138	-0.000442666	8.33104e-05	0.00016285	-0.000430367
	90.46	3.41333e-05	-0.000486452	-0.000414898	0.000278372	-0.000476121	-0.000488103			90.399	1.96906e-05	0.000385625	-0.000420934	9.11479e-05	0.000153051	-0.000458241
	90.551	5.07539e-05	-0.000463017	-0.000451399	0.00027675	-0.000501147	-0.000501674			90.517	-5.33508e-07	0.000379657	-0.000383824	0.000108745	0.000120166	-0.000513265
	90.642	6.12073e-05	-0.000418715	-0.000474009	0.000279329	-0.000525443	-0.000521661			90.642	-2.06431e-05	0.000372459	-0.000338854	0.000114829	7.95295e-05	-0.000563585
	90.737	8.84347e-05	-0.000387842	-0.000506136	0.000286374	-0.000545675	-0.000540214			90.76	-3.67529e-05	0.000368357	-0.000290562	0.000107487	3.99253e-05	-0.000596643
	90.825	0.000110964	-0.000347591	-0.000525077	0.000295	-0.000561493	-0.000561575			90.824	-4.75819e-05	0.000351337	-0.000259586	0.000115077	2.26305e-07	-0.000633851
	90.916	0.000126477	-0.000289751	-0.000526536	0.000300786	-0.000572152	-0.000589347			90.915	-5.6356e-05	0.000344574	-0.000215164	0.000105129	-3.81121e-05	-0.000655307
	91.037	0.000161659	-0.000227357	-0.000536288	0.000316401	-0.000581701	-0.000620706			90.976	-6.13222e-05	0.000332785	-0.000182938	0.000102749	-7.18649e-05	-0.000676264
	91.159	0.000187417	-0.000148877	-0.000522322	0.0003254	-0.000579113	-0.000655305			91.098	-6.54555e-05	0.000303415	-0.000115329	9.72295e-05	-0.000143971	-0.00071533
	91.28	0.000227534	-9.03728e-05	-0.000527909	0.000344898	-0.000578888	-0.000678144			91.185	-6.359e-05	0.000265703	-6.69488e-05	9.76429e-05	-0.000207833	-0.00074677
	91.371	0.000242743	-3.09444e-05	-0.00050706	0.000346303	-0.000564909	-0.000698727			91.34	-4.81809e-05	0.000223228	2.24114e-05	8.56463e-05	-0.000293611	-0.000776503
	91.462	0.000261994	1.97186e-05	-0.000496751	0.000350737	-0.000553164	-0.000712384			91.462	-2.74269e-05	0.00017216	8.75307e-05	8.1922e-05	-0.000367236	-0.000797934
	91.584	0.000281474	8.68471e-05	-0.000479991	0.000350257	-0.000532021	-0.000725794			91.549	-8.32186e-06	0.00012598	0.000126643	7.94513e-05	-0.000422169	-0.000806383
	91.644	0.000291265	0.000117837	-0.000481991	0.000350926	-0.000528109	-0.000725248			91.644	1.5204e-05	8.69515e-05	0.000171128	8.23022e-05	-0.000467272	-0.000816579
	91.736	0.000296814	0.000168186	-0.000467475	0.000341682	-0.000507689	-0.000729004			91.796	5.83593e-05	8.3718e-06	0.000221068	8.77439e-05	-0.000541139	-0.000816271
	91.827	0.000298137	0.00021597	-0.000453824	0.000328671	-0.000485865	-0.000729671			91.857	7.66467e-05	-2.26957e-05	0.000236315	9.24057e-05	-0.000566566	-0.000813243
	91.948	0.00029602	0.000266511	-0.000432846	0.000308434	-0.000447617	-0.000733353			91.948	0.00010496	-6.89486e-05	0.000250757	9.84877e-05	-0.000602043	-0.000801655
	92.07	0.000290347	0.000305234	-0.000420481	0.000287492	-0.000410405	-0.000734644			91.978	0.000114296	-8.36933e-05	0.000254088	0.000101166	-0.000612577	-0.000797077
	92.161	0.000289806	0.000301711	-0.000421424	0.000280076	-0.000377511	-0.00074308			92.187	0.000195366	-0.000152025	0.000211762	7.0156e-05	-0.000674341	-0.000696545
	92.256	0.000287754	0.000289067	-0.000432774	0.000274288	-0.000348707	-0.000750803			92.252	0.000222976	-0.000158779	0.000185085	5.54988e-05	-0.000684939	-0.000656424
	92.313	0.000285728	0.000279166	-0.0004427	0.000271395	-0.000333583	-0.000755443			92.373	0.000273274	-0.000161958	0.000130333	3.07551e-05	-0.000699235	-0.000584001
	92.404	0.000281388	0.000261863	-0.000461219	0.000267305	-0.000311912	-0.000763397			92.434	0.000297859	-0.000160787	0.000101434	1.94126e-05	-0.000705313	-0.000549245
	92.525	0.000274033	0.000238225	-0.000488231	0.000262469	-0.000286302	-0.00077558			92.525	0.000333544	-0.000157144	5.76585e-05	3.5354e-06	-0.000714181	-0.00049976
	92.65	0.000265343	0.000214472	-0.00051675	0.000257893	-0.000262028	-0.000790416			92.616	0.000368186	-0.000152227	1.35976e-05	-1.15402e-05	-0.000723518	-0.000452861
	92.742	0.00025867	0.000197677	-0.000537388	0.000254702	-0.000244799	-0.000802818			92.734	0.000411884	-0.000144958	-4.34728e-05	-3.06446e-05	-0.00073689	-0.000395157
	92.859	0.000250232	0.000177078	-0.000562771	0.00025082	-0.000222987	-0.000820305			92.859	0.000457161	-0.000136922	-0.000103552	-5.11749e-05	-0.00075291	-0.000336736
	92.95	0.000243951	0.000161464	-0.00058171	0.000247976	-0.000205913	-0.000834989			92.92	0.000479036	-0.000133013	-0.000132688	-6.1527e-05	-0.000761431	-0.000308873
	93.072	0.000236034	0.000140849	-0.000605943	0.000244343	-0.000182187	-0.000856193			93.041	0.00052217	-0.000125353	-0.000189986	-8.29681e-05	-0.000779492	-0.000254345
	93.163	0.000230682	0.000125473	-0.000623181	0.000241858	-0.000163943	-0.00087276			93.129	0.000553887	-0.000120043	-0.000231658	-9.96883e-05	-0.000793848	-0.000214463
	93.258	0.00022563	0.000109218	-0.000640524	0.000239467	-0.000144141	-0.000890706			93.223	0.00058775	-0.000114401	-0.000275655	-0.000118448	-0.000809669	-0.000171864
	93.349	0.000221375	9.32865e-05	-0.000656591	0.000237425	-0.000124511	-0.000908267			93.345	0.000632458	-0.000107264	-0.000332658	-0.000144608	-0.000831194	-0.000115448
	93.376	0.000220173	8.83844e-05	-0.000661361	0.000236828	-0.000118293	-0.000913737			93.406	0.000655408	-0.000103764	-0.000361392	-0.000158609	-0.000842401	-8.63544e-05
	93.497	0.000215646	6.59416e-05	-0.000682177	0.000234627	-9.05565e-05	-0.000937719			93.527	0.000701418	-9.66948e-05	-0.000418041	-0.000187746	-0.000864607	-2.76351e-05
	93.619	0.000212215	4.1731e-05	-0.000703038	0.000232989	-6.12526e-05	-0.000962015			93.649	0.000749466	-8.93482e-05	-0.000475873	-0.0002195	-0.000887209	3.42826e-05
	93.68	0.000210979	2.90239e-05	-0.000713455	0.00023244	-4.63627e-05	-0.000973941			93.74	0.000786012	-8.35414e-05	-0.000519115	-0.000244453	-0.000903634	8.18412e-05
	93.801	0.000209292	1.7173e-06	-0.000734941	0.00023176	-1.51339e-05	-0.000997953			93.797	0.000809376	-7.97147e-05	-0.000546468	-0.000260718	-0.000913736	0.000112452
	93.923	0.000208861	-2.80219e-05	-0.000757312	0.000231809	1.68548e-05	-0.00102123			93.923	0.000862464	-7.05304e-05	-0.000607977	-0.000298454	-0.000935338	0.000182629
	94.014	0.000209255	-5.23821e-05	-0.000775176	0.000232247	4.18474e-05	-0.00103856			94.013	0.000901468	-6.31757e-05	-0.000652772	-0.00032678	-0.000949852	0.000234764
	94.136	0.000210797	-8.76549e-05	-0.000800592	0.000233434	7.59134e-05	-0.00106103			94.135	0.000955267	-5.18897e-05	-0.000714244	-0.000366557	-0.000967745	0.000307487
	94.23	0.00021273	-0.000116943	-0.00082147	0.000234806	0.000102454	-0.00107768			94.257	0.00101048	-3.87558e-05	-0.000777207	-0.000408033	-0.000983476	0.000383092
	94.287	0.00021418	-0.000135926	-0.000834972	0.000235816	0.000119001	-0.00108774			94.344	0.00105152	-2.79864e-05	-0.000824071	-0.000439132	-0.000993571	0.000439861
	94.439	0.000219103	-0.000189437	-0.000872937	0.000239225	0.000162529	-0.00111291			94.439	0.00109762	-1.47468e-05	-0.00087686	-0.000474282	-0.00100323	0.00050421
	94.531	0.000222732	-0.000224743	-0.000898061	0.000241748	0.000189352	-0.00112766			94.561	0.00115743	4.50957e-06	-0.000945671	-0.000520215	-0.00101291	0.000588643
	94.622	0.000226766	-0.000261656	-0.000924404	0.000244577	0.000215926	-0.0011417			94.652	0.0012019	2.04991e-05	-0.000997141	-0.000554577	-0.00101789	0.000652148
	94.713	0.000231206	-0.00030041	-0.000952176	0.000247727	0.000242353	-0.00115512			94.712	0.00123244	3.2054e-05	-0.00103266	-0.000578163	-0.00102059	0.000695994
	94.801	0.000235858	-0.000339545	-0.000980363	0.000251067	0.000267669	-0.0011675			94.834	0.00129577	5.78143e-05	-0.00110678	-0.00062713	-0.00102393	0.000787647
	94.956	0.000244833	-0.000413738	-0.0010342	0.000257624	0.00031292	-0.0011887			94.891	0.00132561	7.08334e-05	-0.00114194	-0.000650227	-0.00102442	0.000831172
	95.017	0.000248606	-0.000444295	-0.00105651	0.000260423	0.000330507	-0.00119657			95.013	0.00139073	0.000100952	-0.00121914	-0.000700605	-0.00102345	0.000926797

## Sheet: Supplementary Fig. 7a
		Flurescence (RFU)
	Time [s]	Buffer	Hexokinase	SLFN11	SLFN11+ssDNA	SLFN11+dsDNA	SLFN11+forked DNA	SLFN11+ssRNA	SLFN11+dsRNA	SLFN11+RPA	SLFN11+ssDNA+RPA	SLFN11+forked DNA+RPA
	0	43982	28978	41711	47392	43843	46150	43205	40237	41530	40090	47527
	20	43248	27006	41864	46985	43478	44570	41785	41004	42202	39702	46607
	40	42484	25750	40940	45466	42945	43369	41635	39927	40921	38985	45114
	60	41045	24105	40188	44577	41782	42455	40165	39197	39868	37275	44724
	80	40520	22155	39886	44096	41501	42193	40400	38345	40091	37966	43553
	100	39306	21759	39336	43148	41315	41308	39180	38436	38391	36407	42484
	120	38562	19912	38524	41987	39661	40236	38045	38225	38741	36216	42254
	140	38565	17880	38155	41368	39363	39723	38016	37658	38070	36125	41360
	160	37507	17044	37258	40545	39194	38956	37665	36798	37460	35140	40275
	180	36608	15461	37544	40551	38818	38589	36992	36253	37184	34138	38806
	200	36066	13754	36854	39684	37818	38321	36608	36178	36940	34577	39173
	220	36484	12605	35802	39469	37564	37890	36047	35415	36257	34365	38696
	240	35185	11075	34899	39105	36493	36467	35152	34986	35858	33015	37484
	260	34840	9517	35382	37897	36667	36878	35393	35362	35349	33124	37325
	280	34458	8261	34785	37766	35804	35986	34848	34051	35201	32282	36669
	300	33479	7253	34025	37536	35542	34745	34878	34192	34756	32553	36422
	320	33300	6877	33650	36589	35569	34786	34130	33996	33775	32090	35641
	340	32957	6373	33057	35572	34562	34178	32878	33687	33379	31645	34774
	360	32556	6180	33219	35836	34361	34297	32256	32536	33583	31004	34364
	380	31819	5754	32799	35036	34132	33739	32199	32709	33227	30400	34832
	400	31771	5521	32672	34964	33420	34198	31908	31615	32639	30295	34459
	420.1	31150	5097	32425	34827	33180	32650	32369	31898	32756	30143	33836
	440.1	31143	5194	31564	34057	32951	33096	31627	32104	32384	30060	32700
	460.1	31228	4676	31407	33829	32952	32429	31651	31959	31728	29199	32962
	480.1	30519	4689	30982	33065	32330	31536	31242	31269	31385	29522	33067
	500.1	29514	4243	30587	33833	31771	31673	30759	30920	31047	28886	31868
	520	29988	4121	30523	33475	31823	31519	29432	30456	31057	28384	32231
	540.1	29951	4076	30718	32144	31548	31446	29929	30679	30456	28695	31429
	560.1	29144	3849	29766	32588	31445	31986	29625	29600	30348	28235	31478
	580.1	29125	3742	29710	31409	30636	30291	29777	30209	29982	27700	30835
	600.1	28662	3556	29218	31762	31037	30285	29148	29588	30068	28235	30714
	620.1	28561	3537	29037	31265	30634	29921	28698	29102	29952	27586	30273
	640.1	28310	3217	29126	31441	29658	30055	29011	29343	29393	27282	30190
	660.1	28560	3323	28743	30697	29321	29540	28915	29019	29076	26572	29766
	680.1	28022	3143	28260	30859	29353	29271	28207	28556	28912	26376	29882
	700.1	27986	3099	28077	30954	29787	29657	28348	28587	28722	26790	29534
	720.1	27763	2944	27876	30308	29731	28417	28026	28410	28376	26091	29301
	740.1	27238	2876	28180	30270	29692	28805	27977	28366	28360	26181	28837
	760.1	27447	2876	27725	30013	28951	28936	27960	27694	27469	26830	28663
	780.1	26927	2986	27396	29808	29207	29074	27836	27845	27876	25914	29108
	800.1	27135	2990	27772	29992	28982	28084	27606	27909	27733	26489	29031
	820.1	26615	2928	27945	29093	29328	28593	27177	27512	28547	25942	28177
	840.1	26560	3093	27906	29805	29241	27924	26732	28051	27241	25496	28752
	860.1	26681	2790	27064	29591	28680	28001	27280	27893	27807	25528	27497
	880.1	26045	2921	26806	28256	28450	27642	26841	27713	27396	25391	27855
	900.1	26475	2798	26699	28868	27951	27065	26954	27581	27353	25513	27384
	920.1	26398	2921	26371	28494	28231	27039	26374	27239	27198	25367	27626
	940.1	26134	2704	26661	28443	28310	27575	26139	27012	26783	24776	27291
	960.1	26104	2722	26054	28331	28146	26998	26178	26848	27276	25118	26931
	980.1	26119	2654	25861	28520	27328	26728	26420	26889	27031	25339	26853
	1000.1	25757	2769	26215	28842	27072	26725	25999	26398	27128	24837	27058
	1020.1	25816	2719	25726	28236	27762	26738	25522	26760	26405	25110	26693
	1040.1	25377	2653	26114	27788	27288	26287	25876	26792	26527	25352	26479
	1060.1	25511	2584	25522	27947	27808	26302	25665	26560	26982	24623	26650
	1080.1	25270	2746	26075	27360	27447	25847	26047	26945	26194	24315	26564
	1100.1	25030	2688	26019	28029	26853	25678	25427	26501	26276	24635	26590
	1120.1	25360	2689	25979	28155	27057	26391	25256	26230	26293	24417	26280
	1140.1	25519	2509	25124	27477	26924	25726	25433	26320	26335	24418	26651
	1160.1	25294	2568	25642	27657	26651	26041	25337	26014	26209	24323	25920
	1180.1	25242	2697	25236	27364	26633	25756	25430	26245	26244	24036	25854
	1200.1	25095	2578	25239	27513	26734	25413	25283	25788	26124	24261	26055
	1220.1	24644	2506	25446	27046	26430	25463	25067	25590	26252	24302	25748
	1240.1	25095	2631	25276	26978	26444	25634	24711	25961	25883	24206	25788
	1260.1	25108	2641	25273	27036	26561	25541	24609	25688	26394	24052	25712
	1280.1	24765	2599	25079	26184	26245	25254	24410	26152	25758	23668	25855
	1300.1	24669	2616	25087	26570	26365	25393	24442	26037	25243	24106	25572
	1320.1	24955	2478	24678	26990	26574	24964	24371	25965	25518	24368	25724
	1340.1	24592	2445	25429	27241	26311	24757	24768	25641	25235	24031	25462
	1360.1	24627	2386	24664	26385	26114	25013	24379	25221	25454	23875	25567
	1380.1	25022	2498	24723	26399	25952	24364	23982	25714	25137	23936	25623
	1400.1	24799	2565	24548	26595	26140	25117	24620	25054	25576	23549	25138
	1420.1	24363	2463	24841	26330	25837	24503	24100	25332	25266	23080	25419
	1440.1	24710	2487	25211	26367	26035	24839	24514	25266	24743	23557	25113
	1460.1	24680	2374	25039	26731	25363	24585	24524	25078	24535	23765	24876
	1480.1	24416	2466	24783	26207	25631	24433	24017	25451	24781	23871	24958
	1500.1	23775	2386	24401	26258	25954	24079	24439	24942	24838	23334	24754
	1520.1	24374	2430	23919	26420	26007	24279	24449	25576	25150	23475	25284
	1540.1	24142	2455	24452	26164	25809	24364	24287	25559	25209	23434	24889
	1560.1	23788	2500	24281	26331	25810	24228	24231	25105	25091	23457	24359
	1580.1	23980	2421	23805	26045	25529	24230	24014	25525	24357	22853	24683
	1600.1	23717	2374	24683	26267	25352	24437	23815	25664	24444	22985	24900
	1620.1	23727	2388	24462	26002	25019	24191	23620	25070	24483	23329	24885
	1640.1	24013	2408	23945	25482	25585	23751	23679	25612	24119	23327	24817
	1660.1	23915	2405	23374	25493	24975	24306	24027	25386	24712	23092	24914
	1680.1	23571	2432	24652	26055	25112	23723	23227	25227	24205	23344	24751
	1700.1	23663	2282	24273	25661	25273	24166	23487	24480	24274	23168	24632
	1720.1	23676	2465	23785	25452	25016	23848	23595	25370	24288	23076	24817
	1740.1	23898	2493	24159	25379	25213	23300	24046	24886	24479	22719	24386
	1760.1	23527	2339	23667	26080	24629	23281	23746	24287	24189	22854	24546
	1780.1	23978	2362	23875	25193	24808	23445	23354	24369	24226	22980	24686
	1800.1	23997	2492	23741	25577	24802	23843	23351	24579	23906	22976	24688
	1820.1	23806	2467	23615	25680	24775	23490	23645	25256	24089	22755	23874
	1840.1	23334	2208	23729	25491	24886	23369	23171	24798	23911	23131	24245
	1860.1	23412	2376	23946	25063	24678	23588	23248	24391	24388	22695	24172
	1880.1	23230	2358	23695	25392	24829	23051	23544	24471	24350	23002	24037
	1900.1	23239	2354	23032	24857	24329	23074	23230	24892	23444	23133	23920
	1920.1	23041	2333	23735	24743	24677	22976	23683	24749	23812	22551	24479
	1940.1	23548	2349	23544	25138	24726	22964	23336	24674	24048	22761	23709
	1960.1	23649	2311	23397	25109	25149	23184	23054	24243	23493	23092	24100
	1980.1	22949	2516	23756	25066	24231	22806	22768	24688	23841	23049	24319
	2000.1	23048	2394	23711	24773	24284	23027	23491	25285	23806	22775	24139
	2020.1	22643	2462	23143	24152	24239	23173	22857	24579	23761	22449	24035
	2040.1	23194	2259	23496	24823	24039	23528	23015	24518	23749	22960	23680
	2060.1	22723	2299	23072	24687	24722	23235	22872	24028	23206	22189	23911
	2080.1	23054	2230	22993	24697	24081	22866	22592	24306	23482	21953	23971
	2100.1	23254	2282	23387	24600	24056	23040	23097	24349	23987	22758	23903
	2120.1	23033	2286	22924	24946	24297	22716	22952	24307	23567	22267	23602
	2140.1	23067	2274	22600	24214	24085	22452	23016	24073	23755	22620	24109
	2160.1	22577	2403	22982	24252	24354	22841	22937	24038	23431	22019	23495
	2180.1	23008	2314	22715	24675	24207	22905	22922	24269	23495	22795	23423
	2200.1	22639	2188	22891	24474	24577	22435	22716	24515	23163	22312	23155
	2220.1	22434	2315	23017	24247	23409	22366	22675	24069	23503	21926	22985
	2240.1	22891	2294	23090	24153	24029	22752	22762	23978	22890	22857	22843
	2260.1	22586	2346	23334	24637	23708	22681	22349	23574	23939	22734	23223
	2280.1	23179	2400	22513	24823	24572	22333	22560	24271	23125	22339	23422
	2300.1	22615	2300	22143	24598	23711	22175	22187	23732	23559	22142	23302
	2320.1	22757	2310	22563	24502	23809	22596	22164	23543	23236	22322	22875
	2340.2	22076	2158	22454	24384	23803	22603	22629	23727	22747	21780	22967
	2360.2	22436	2249	22848	24456	23934	22551	22533	23810	22581	21768	22898
	2380.2	22219	2187	22485	24251	23995	22395	22392	23284	22435	22006	22841
	2400.2	22430	2153	22824	23926	23937	22690	22348	23523	22646	21443	22896
	2420.2	22802	2284	22267	23906	23949	22361	22244	23739	22913	21737	22922
	2440.2	22627	2211	22555	24290	23856	22064	22360	23740	23383	22042	22928
	2460.2	22566	2289	22558	23969	23398	22432	22149	23493	22880	21697	22771
	2480.2	22740	2273	21981	24242	23802	21909	22416	23784	23200	21521	22585
	2500.2	22241	2224	22519	23908	23949	21570	22650	24030	22161	21908	22893
	2520.2	22411	2275	22268	24255	23394	22457	21944	23632	22230	21699	22633
	2540.2	22091	2256	22112	23700	23724	22046	22215	23012	22449	21999	22632
	2560.2	22179	2124	21720	23718	23447	22013	21750	23084	22524	21489	22810
	2580.2	22365	2206	22126	23695	23058	21726	22091	23643	22403	21532	22759
	2600.2	22020	2348	22258	23614	23510	21999	21994	22809	22814	21926	22613
	2620.2	22352	2185	21798	24351	23281	21999	21991	23007	22410	21730	22243
	2640.2	22042	2114	22688	23657	23192	21635	22189	23656	22833	22089	22682
	2660.2	21888	2349	21974	23308	23150	22272	21854	22855	22776	21464	22396
	2680.2	21928	2075	22339	23642	23787	21838	22332	23400	22513	21151	22163
